# Supplementary material for: ﻿Molecular and morphological insights into Phaeoceros himalayensis (Notothyladaceae) and related species: evidence for two new species from Thailand
Source: PhytoKeys. 2025 Dec 15;268:1–32. doi: 10.3897/phytokeys.268.172910 (PMC12723400; doi:10.3897/phytokeys.268.172910)
Supplement: XML Treatment for Phaeoceros [file phytokeys.268.172910-treatment2.xml]

<!DOCTYPE tp:taxon-treatment
  PUBLIC "-//TaxonX//DTD Taxonomic Treatment Publishing DTD v0 20100105//EN" "tax-treatment-NSO.dtd">
<tp:taxon-treatment xmlns:tp="http://www.plazi.org/taxpub"><tp:treatment-meta><kwd-group><label>Taxon classification</label><kwd>
              <named-content content-type="kingdom">Plantae</named-content>
            </kwd><kwd>
              <named-content content-type="order">Notothyladales</named-content>
            </kwd><kwd>
              <named-content content-type="family">Notothyladaceae</named-content>
            </kwd></kwd-group><mixed-citation publication-type="journal"><person-group><name><surname>Suwanmala</surname><given-names>Orawanya</given-names></name><name><surname>Villarreal A.</surname><given-names>Juan Carlos</given-names></name><name><surname>Chantanaorrapint</surname><given-names>Sahut</given-names></name></person-group><article-title>﻿Molecular and morphological insights into <italic><tp:taxon-name><tp:taxon-name-part taxon-name-part-type="genus" reg="Phaeoceros">Phaeoceros</tp:taxon-name-part> <tp:taxon-name-part taxon-name-part-type="species" reg="himalayensis">himalayensis</tp:taxon-name-part></tp:taxon-name></italic> (<tp:taxon-name><tp:taxon-name-part taxon-name-part-type="family">Notothyladaceae</tp:taxon-name-part></tp:taxon-name>) and related species: evidence for two new species from Thailand</article-title><source>PhytoKeys</source><day>15</day><month>12</month><year>2025</year><volume>268</volume><fpage>1</fpage><lpage>32</lpage><pub-id pub-id-type="doi">10.3897/phytokeys.268.172910</pub-id></mixed-citation></tp:treatment-meta><tp:nomenclature><label>﻿Subgenus</label><tp:taxon-name><object-id xmlns:xlink="http://www.w3.org/1999/xlink" content-type="arpha" xlink:type="simple">87F43276-4820-5FE8-995D-72BCEB40771E</object-id>
            <tp:taxon-name-part taxon-name-part-type="genus" reg="Phaeoceros"/>
            <tp:taxon-name-part taxon-name-part-type="subgenus" reg="Phaeoceros">Phaeoceros</tp:taxon-name-part>
          </tp:taxon-name></tp:nomenclature><tp:treatment-sec sec-type="diagnosis" id="SECID0EGCBG"><title>Diagnosis.</title><p>Capsule yellowish to yellowish brown at late maturity, valves two, widely spread at dehiscence. Spores papillate. Tubers sessile or shortly stalked.</p></tp:treatment-sec><tp:treatment-sec sec-type="Included species" id="SECID0ELCBG"><title>Included species.</title><p><italic><tp:taxon-name><tp:taxon-name-part taxon-name-part-type="genus" reg="Phaeoceros">P.</tp:taxon-name-part> <tp:taxon-name-part taxon-name-part-type="species" reg="carolinianus">carolinianus</tp:taxon-name-part></tp:taxon-name></italic> (Michx.) Prosk., <italic><tp:taxon-name><tp:taxon-name-part taxon-name-part-type="genus" reg="Phaeoceros">P.</tp:taxon-name-part> <tp:taxon-name-part taxon-name-part-type="species" reg="engelii">engelii</tp:taxon-name-part></tp:taxon-name></italic> Cargill &amp; Fuhrer, <italic><tp:taxon-name><tp:taxon-name-part taxon-name-part-type="genus" reg="Phaeoceros">P.</tp:taxon-name-part> <tp:taxon-name-part taxon-name-part-type="species" reg="laevis">laevis</tp:taxon-name-part></tp:taxon-name></italic> (L.) Prosk., <italic><tp:taxon-name><tp:taxon-name-part taxon-name-part-type="genus" reg="Phaeoceros">P.</tp:taxon-name-part> <tp:taxon-name-part taxon-name-part-type="species" reg="mohrii">mohrii</tp:taxon-name-part></tp:taxon-name></italic> (Austin) Hässel, <italic><tp:taxon-name><tp:taxon-name-part taxon-name-part-type="genus" reg="Phaeoceros">P.</tp:taxon-name-part> <tp:taxon-name-part taxon-name-part-type="species" reg="parvulus">parvulus</tp:taxon-name-part></tp:taxon-name></italic> (Schiffn.) J.Haseg., and <italic><tp:taxon-name><tp:taxon-name-part taxon-name-part-type="genus" reg="Phaeoceros">P.</tp:taxon-name-part> <tp:taxon-name-part taxon-name-part-type="species" reg="perpusillus">perpusillus</tp:taxon-name-part></tp:taxon-name></italic> Chantanaorr.</p></tp:treatment-sec></tp:taxon-treatment>
