# Supplementary material for: ﻿Molecular and morphological insights into Phaeoceros himalayensis (Notothyladaceae) and related species: evidence for two new species from Thailand
Source: PhytoKeys. 2025 Dec 15;268:1–32. doi: 10.3897/phytokeys.268.172910 (PMC12723400; doi:10.3897/phytokeys.268.172910)
Supplement: XML Treatment for Phaeoceros aequatus [file phytokeys.268.172910-treatment4.xml]

<!DOCTYPE tp:taxon-treatment
  PUBLIC "-//TaxonX//DTD Taxonomic Treatment Publishing DTD v0 20100105//EN" "tax-treatment-NSO.dtd">
<tp:taxon-treatment xmlns:tp="http://www.plazi.org/taxpub"><tp:treatment-meta><kwd-group><label>Taxon classification</label><kwd>
              <named-content content-type="kingdom">Plantae</named-content>
            </kwd><kwd>
              <named-content content-type="order">Notothyladales</named-content>
            </kwd><kwd>
              <named-content content-type="family">Notothyladaceae</named-content>
            </kwd></kwd-group><mixed-citation publication-type="journal"><person-group><name><surname>Suwanmala</surname><given-names>Orawanya</given-names></name><name><surname>Villarreal A.</surname><given-names>Juan Carlos</given-names></name><name><surname>Chantanaorrapint</surname><given-names>Sahut</given-names></name></person-group><article-title>﻿Molecular and morphological insights into <italic><tp:taxon-name><tp:taxon-name-part taxon-name-part-type="genus" reg="Phaeoceros">Phaeoceros</tp:taxon-name-part> <tp:taxon-name-part taxon-name-part-type="species" reg="himalayensis">himalayensis</tp:taxon-name-part></tp:taxon-name></italic> (<tp:taxon-name><tp:taxon-name-part taxon-name-part-type="family">Notothyladaceae</tp:taxon-name-part></tp:taxon-name>) and related species: evidence for two new species from Thailand</article-title><source>PhytoKeys</source><day>15</day><month>12</month><year>2025</year><volume>268</volume><fpage>1</fpage><lpage>32</lpage><pub-id pub-id-type="doi">10.3897/phytokeys.268.172910</pub-id></mixed-citation></tp:treatment-meta><tp:nomenclature><label>﻿</label><tp:taxon-name><object-id xmlns:xlink="http://www.w3.org/1999/xlink" content-type="arpha" xlink:type="simple">3681BB51-BC2A-5911-B3EC-F991F799BC53</object-id>
            <tp:taxon-name-part taxon-name-part-type="genus" reg="Phaeoceros">Phaeoceros</tp:taxon-name-part>
            <tp:taxon-name-part taxon-name-part-type="species" reg="aequatus">aequatus</tp:taxon-name-part>
          </tp:taxon-name><tp:taxon-authority>Suwanmala &amp; Chantanaorr.</tp:taxon-authority><tp:taxon-status xmlns:xlink="http://www.w3.org/1999/xlink" xlink:type="simple">sp. nov.</tp:taxon-status><xref ref-type="fig" rid="F2">Figs 2</xref><xref ref-type="fig" rid="F3">, 3</xref><xref ref-type="fig" rid="F10">, 10A–D</xref></tp:nomenclature><tp:treatment-sec sec-type="material" id="SECID0EJOBG"><title>Type.</title><p><bold>Thailand</bold> • <bold>Chiang Mai</bold>: Chiang Dao, Pang Wao, <named-content xmlns:xlink="http://www.w3.org/1999/xlink" content-type="dwc:verbatimCoordinates" xlink:type="simple"><named-content content-type="geo-json" specific-use="{&#34;type&#34;:&#34;Point&#34;,&#34;coordinates&#34;:[98.859850,19.409181]}" id="NCID0EWOBG" xlink:type="simple">19°24'33.05"N, 098°51'35.46"E</named-content></named-content>, 1,178 m elev., 16 Oct 2020, <italic>S. Chantanaorrapint &amp; O. Suwanmala 4070</italic> (holotype: PSU!; isotype: NICH!, QFA!).</p><fig id="F2" position="float" orientation="portrait"><object-id xmlns:xlink="http://www.w3.org/1999/xlink" content-type="doi" xlink:type="simple">10.3897/phytokeys.268.172910.figure2</object-id><object-id xmlns:xlink="http://www.w3.org/1999/xlink" content-type="arpha" xlink:type="simple">E8E5BCA1-F24B-5608-AA64-96EB1E880000</object-id><label>Figure 2.</label><caption><p><italic><tp:taxon-name><tp:taxon-name-part taxon-name-part-type="genus" reg="Phaeoceros">Phaeoceros</tp:taxon-name-part> <tp:taxon-name-part taxon-name-part-type="species" reg="aequatus">aequatus</tp:taxon-name-part></tp:taxon-name></italic> Suwanmala &amp; Chantanaorr. <bold>A.</bold> Plant in its natural habitat; <bold>B–D.</bold> Gametophytes and sporophytes; <bold>E.</bold> Cross section of thallus; <bold>F.</bold> Dorsal epidermal cells of thallus showing a single chloroplast with pyrenoid per cell; <bold>G.</bold> Antheridia; <bold>H.</bold> Archegonium; <bold>I.</bold> Cross section of capsule; <bold>J.</bold> Epidermal cells of capsule and stoma; <bold>K.</bold> The innermost capsule wall; <bold>L.</bold> Distal view of spore (LM); <bold>M.</bold> Proximal view of spore (LM); <bold>N–O.</bold> Pseudoelaters. Photographed by O. Suwanmala; based on <italic>S. Chantanaorrapint &amp; O. Suwanmala 4070</italic> (<bold>A–K</bold>) and <italic>4092</italic> (<bold>L–O</bold>).</p></caption><graphic xmlns:xlink="http://www.w3.org/1999/xlink" xlink:href="phytokeys-268-001_article-172910__-g002.jpg" position="float" orientation="portrait" xlink:type="simple" id="oo_1490235.jpg"><uri content-type="original_file" xlink:type="simple">https://binary.pensoft.net/fig/1490235</uri></graphic></fig></tp:treatment-sec><tp:treatment-sec sec-type="diagnosis" id="SECID0E2QBG"><title>Diagnosis.</title><p><italic><tp:taxon-name><tp:taxon-name-part taxon-name-part-type="genus" reg="Phaeoceros">Phaeoceros</tp:taxon-name-part> <tp:taxon-name-part taxon-name-part-type="species" reg="aequatus">aequatus</tp:taxon-name-part></tp:taxon-name></italic> is similar to <italic><tp:taxon-name><tp:taxon-name-part taxon-name-part-type="genus" reg="Phaeoceros">P.</tp:taxon-name-part> <tp:taxon-name-part taxon-name-part-type="species" reg="himalayensis">himalayensis</tp:taxon-name-part></tp:taxon-name></italic> and <italic><tp:taxon-name><tp:taxon-name-part taxon-name-part-type="genus" reg="Phaeoceros">P.</tp:taxon-name-part> <tp:taxon-name-part taxon-name-part-type="species" reg="kashyapii">kashyapii</tp:taxon-name-part></tp:taxon-name></italic> but differs in the thallus lacking tubers, nearly smooth spores under light microscope (vermiculate under SEM), and the distal face of spores without verrucae.</p><fig id="F3" position="float" orientation="portrait"><object-id xmlns:xlink="http://www.w3.org/1999/xlink" content-type="doi" xlink:type="simple">10.3897/phytokeys.268.172910.figure3</object-id><object-id xmlns:xlink="http://www.w3.org/1999/xlink" content-type="arpha" xlink:type="simple">FE271FA4-E9A1-5204-AEE4-7580879B7983</object-id><label>Figure 3.</label><caption><p><italic><tp:taxon-name><tp:taxon-name-part taxon-name-part-type="genus" reg="Phaeoceros">Phaeoceros</tp:taxon-name-part> <tp:taxon-name-part taxon-name-part-type="species" reg="aequatus">aequatus</tp:taxon-name-part></tp:taxon-name></italic> Suwanmala &amp; Chantanaorr. <bold>A, B.</bold> Gametophytes and sporophytes; <bold>C.</bold> Cross section of thallus; <bold>D.</bold> Dorsal epidermal cells of thallus; <bold>E.</bold> Cross section of capsule; <bold>F.</bold> Epidermal cells of capsule and stoma; <bold>G.</bold> Innermost cells of capsule wall; <bold>H.</bold> Distal view of spore; <bold>I.</bold> Proximal view of spore; <bold>J.</bold> Pseudoelaters. Drawn by O. Suwanmala; based on <italic>S. Chantanaorrapint &amp; O. Suwanmala 4070</italic>.</p></caption><graphic xmlns:xlink="http://www.w3.org/1999/xlink" xlink:href="phytokeys-268-001_article-172910__-g003.jpg" position="float" orientation="portrait" xlink:type="simple" id="oo_1490236.jpg"><uri content-type="original_file" xlink:type="simple">https://binary.pensoft.net/fig/1490236</uri></graphic></fig></tp:treatment-sec><tp:treatment-sec sec-type="description" id="SECID0EUTBG"><title>Description.</title><p><bold><italic>Thallus</italic></bold> green to dark green in fresh material, becoming yellowish green to brown when dry, growing prostrate, moderately adhering to substrate, forming irregular patches or fan-shaped colonies, dichotomous or irregularly branched into several lobes, thallus lobe lingulate to obovate, sometimes fan-shaped, 10–16 mm long, 3–7 mm wide; margins nearly entire to shallowly crenulate, usually flat; apex truncate to round, or shallowly lobulate, rarely attenuate, flat; tubers absent. <bold><italic>Thallus in cross section</italic></bold> plano-convex to concave-convex, 5–11 cells thick in the middle region. <bold><italic>Dorsal epidermal cells</italic></bold> irregular rectangular to hexagonal, 27–100 × 21–45 µm. <bold><italic>Chloroplasts</italic></bold> 1 per cell expanded occupying nearly entire cells, frequently contracted into round shape, pyrenoid stellate. <bold><italic>Nostoc colonies</italic></bold> scattered ventrally, appearing as dark dots in old thallus and pale brown near apex. <bold><italic>Rhizoids</italic></bold> sparse to densely scattered on ventral surface, smooth in early stage, become pegged at maturity, hyaline to pale brown. <bold><italic>Sexuality</italic></bold> monoicous, weakly protandrous. Androecia sparse, slightly raised over the dorsal surface of thallus, usually 2–7 antheridia per chamber; antheridia subglobose to globose, 2–3-tiered stalk with quadriseriate cells, 160–180 × 100–126 µm. Archegonia embedded in thallus, connected to the upper surface, sparse, randomly scattered nearly thallus apex. <bold><italic>Involucres</italic></bold> erect, conical-cylindrical, (1.2–)1.5–3 mm long, 3–5 cells thick, mouth smooth, rarely shallowly sinuate. <bold><italic>Sporophytes</italic></bold> frequent, capsules erect, sometimes inclined, cylindrical, up to 13 mm long; epidermal cells of capsule elongate-rectangular, 145–243 × 15–25 µm; stomata 77–88 × 45–50 µm, surrounded by 5–6 epidermal cells; assimilative layer 3–5 cells thick in cross section; the innermost cells of capsule elongate-rectangular to hexagonal, 40–103 × 17–33 µm, pale brown to dark brown; columella consisting of 4–6 cells in cross section, reddish brown to dark brown. <bold><italic>Spores</italic></bold> yellowish brown to dark brown, rounded-triangular in polar view, 30–38 µm in equatorial diameter, nearly smooth under light microscope (LM); distal face convex with finely vermiculate ornamentation, without hump-like projection; proximal face with thin triradiate mark, bordered by vermiculate strip on each side of trilete mark, each facet covered with fine vermiculate pattern. <bold><italic>Pseudoelaters</italic></bold> pale to dark brown at maturity, thick-walled, occasionally branched, 1–3 cells long; pseudoelaters cells rectangular, without helicoidal band.</p></tp:treatment-sec><tp:treatment-sec sec-type="etymology" id="SECID0EYWBG"><title>Etymology.</title><p>The epithet “<italic><tp:taxon-name><tp:taxon-name-part taxon-name-part-type="genus" reg="Phaeoceros"/><tp:taxon-name-part taxon-name-part-type="species" reg="aequatus">aequatus</tp:taxon-name-part></tp:taxon-name></italic>” refers to smooth distal surface of spore, as observed under light microscope.</p></tp:treatment-sec><tp:treatment-sec sec-type="distribution" id="SECID0EIXBG"><title>Distribution, habitat, and ecology.</title><p><italic><tp:taxon-name><tp:taxon-name-part taxon-name-part-type="genus" reg="Phaeoceros">Phaeoceros</tp:taxon-name-part> <tp:taxon-name-part taxon-name-part-type="species" reg="aequatus">aequatus</tp:taxon-name-part></tp:taxon-name></italic> is currently known only from the type locality at Chiang Dao Wildlife Sanctuary, Chiang Mai province, and may represent an endemic species of northern Thailand. It occurs on soil on the edge of the mixed bamboo-pine-oak deciduous forests at elevations of 1100–1200 m. It grows associated with other bryophytes such as <italic><tp:taxon-name><tp:taxon-name-part taxon-name-part-type="genus" reg="Entodon">Entodon</tp:taxon-name-part> <tp:taxon-name-part taxon-name-part-type="species" reg="macropodus">macropodus</tp:taxon-name-part></tp:taxon-name></italic> (Hedw.) Müll.Hal., <italic><tp:taxon-name><tp:taxon-name-part taxon-name-part-type="genus" reg="Fissidens">Fissidens</tp:taxon-name-part></tp:taxon-name></italic> spp., <italic><tp:taxon-name><tp:taxon-name-part taxon-name-part-type="genus" reg="Notothylas">Notothylas</tp:taxon-name-part> <tp:taxon-name-part taxon-name-part-type="species" reg="javanica">javanica</tp:taxon-name-part></tp:taxon-name></italic> (Sande Lac.) Gottsche, and <italic><tp:taxon-name><tp:taxon-name-part taxon-name-part-type="genus" reg="Phaeoceros">Phaeoceros</tp:taxon-name-part> <tp:taxon-name-part taxon-name-part-type="species" reg="carolinianus">carolinianus</tp:taxon-name-part></tp:taxon-name></italic> (Michx.) Prosk.</p></tp:treatment-sec><tp:treatment-sec sec-type="conservation status" id="SECID0EBZBG"><title>Conservation status.</title><p>The type locality of <italic><tp:taxon-name><tp:taxon-name-part taxon-name-part-type="genus" reg="Phaeoceros">Phaeoceros</tp:taxon-name-part> <tp:taxon-name-part taxon-name-part-type="species" reg="aequatus">aequatus</tp:taxon-name-part></tp:taxon-name></italic> is within the Chiang Dao Wildlife Sanctuary, a protected area. Only two small populations of the species have been found along the walking trail, occupying less than a quarter of a square metre. These populations have persisted over six years (2016–2021) of observations. The site remains susceptible to human activities and might be destroyed by fire. However, as suitable habitats appear to occur in the surrounding landscapes and additional survey effort is needed, we propose to treat <italic><tp:taxon-name><tp:taxon-name-part taxon-name-part-type="genus" reg="Phaeoceros">P.</tp:taxon-name-part> <tp:taxon-name-part taxon-name-part-type="species" reg="aequatus">aequatus</tp:taxon-name-part></tp:taxon-name></italic> as Data Deficient (<abbrev xmlns:xlink="http://www.w3.org/1999/xlink" xlink:title="Data Deficient" id="ABBRID0E4ZBG" xlink:type="simple">DD</abbrev>) until further information becomes available.</p></tp:treatment-sec><tp:treatment-sec sec-type="material" id="SECID0EB1BG"><title>Specimens examined.</title><p><bold>Thailand</bold> • <bold>Chiang Mai</bold>: Chiang Dao, beside the road from Chiang Dao to Muang Kong, <named-content xmlns:xlink="http://www.w3.org/1999/xlink" content-type="dwc:verbatimCoordinates" xlink:type="simple"><named-content content-type="geo-json" specific-use="{&#34;type&#34;:&#34;Point&#34;,&#34;coordinates&#34;:[98.833022,19.413169]}" id="NCID0EO1BG" xlink:type="simple">19°24'47.41"N, 098°49'58.88"E</named-content></named-content>, 1,118 m elev., 28 Oct 2018, <italic>S. Chantanaorrapint &amp; O. Suwanmala 3447</italic> (PSU); • Pang Wao, <named-content xmlns:xlink="http://www.w3.org/1999/xlink" content-type="dwc:verbatimCoordinates" xlink:type="simple"><named-content content-type="geo-json" specific-use="{&#34;type&#34;:&#34;Point&#34;,&#34;coordinates&#34;:[98.859850,19.409181]}" id="NCID0EY1BG" xlink:type="simple">19°24'33.05"N, 098°51'35.46"E</named-content></named-content>, 1,178 m elev., 13 Nov 2016, <italic>S. Chantanaorrapint &amp; O. Suwanmala 716</italic> (PSU), 16 Oct 2020, <italic>S. Chantanaorrapint &amp; O. Suwanmala 4070</italic> (PSU), 3 Oct 2021, <italic>S. Chantanaorrapint &amp; O. Suwanmala 4092</italic> (PSU).</p></tp:treatment-sec><tp:treatment-sec sec-type="Taxonomic notes" id="SECID0ED2BG"><title>Taxonomic notes.</title><p>The distinctive features of <italic><tp:taxon-name><tp:taxon-name-part taxon-name-part-type="genus" reg="Phaeoceros">P.</tp:taxon-name-part> <tp:taxon-name-part taxon-name-part-type="species" reg="aequatus">aequatus</tp:taxon-name-part></tp:taxon-name></italic> are its monoicous sexuality, absence of thallus tubers, nearly smooth spores under a light microscope, vermiculate spores under SEM, and absence of hump-like projections on the distal surface of the spore. <italic><tp:taxon-name><tp:taxon-name-part taxon-name-part-type="genus" reg="Phaeoceros">Phaeoceros</tp:taxon-name-part> <tp:taxon-name-part taxon-name-part-type="species" reg="aequatus">aequatus</tp:taxon-name-part></tp:taxon-name></italic> could be confused with <italic><tp:taxon-name><tp:taxon-name-part taxon-name-part-type="genus" reg="Phaeoceros">P.</tp:taxon-name-part> <tp:taxon-name-part taxon-name-part-type="species" reg="himalayensis">himalayensis</tp:taxon-name-part></tp:taxon-name></italic> and <italic><tp:taxon-name><tp:taxon-name-part taxon-name-part-type="genus" reg="Phaeoceros">P.</tp:taxon-name-part> <tp:taxon-name-part taxon-name-part-type="species" reg="kashyapii">kashyapii</tp:taxon-name-part></tp:taxon-name></italic>, as they share similar characters of gametophytes and sporophytes, such as ligulate to obovate thallus lobes, monoicous sexual condition, cylindrical capsules with yellowish brown to dark brown color at maturity, adherent tips of capsule valves, and yellowish brown to dark brown spores and pseudoelaters. However, <italic><tp:taxon-name><tp:taxon-name-part taxon-name-part-type="genus" reg="Phaeoceros">P.</tp:taxon-name-part> <tp:taxon-name-part taxon-name-part-type="species" reg="himalayensis">himalayensis</tp:taxon-name-part></tp:taxon-name></italic> and <italic><tp:taxon-name><tp:taxon-name-part taxon-name-part-type="genus" reg="Phaeoceros">P.</tp:taxon-name-part> <tp:taxon-name-part taxon-name-part-type="species" reg="kashyapii">kashyapii</tp:taxon-name-part></tp:taxon-name></italic> differ by having irregular verrucose ornamentation on the distal face of the spores that is visible with a light microscope and by producing thallus tubers.</p><p>In spore ornamentation, <italic><tp:taxon-name><tp:taxon-name-part taxon-name-part-type="genus" reg="Phaeoceros">P.</tp:taxon-name-part> <tp:taxon-name-part taxon-name-part-type="species" reg="aequatus">aequatus</tp:taxon-name-part></tp:taxon-name></italic> is similar to <tp:taxon-name><tp:taxon-name-part taxon-name-part-type="genus" reg="Phaeoceros">P.</tp:taxon-name-part> <tp:taxon-name-part taxon-name-part-type="species" reg="perpusillus">perpusillus</tp:taxon-name-part> <tp:taxon-name-part taxon-name-part-type="authority">Chantanaorr.</tp:taxon-name-part> <tp:taxon-name-part taxon-name-part-type="infraspecific-rank">var.</tp:taxon-name-part> <tp:taxon-name-part taxon-name-part-type="variety" reg="scabrellus">scabrellus</tp:taxon-name-part></tp:taxon-name> Suwanmala &amp; Chantanaorr., which also has nearly smooth spores under a light microscope. However, <italic><tp:taxon-name><tp:taxon-name-part taxon-name-part-type="genus" reg="Phaeoceros">P.</tp:taxon-name-part> <tp:taxon-name-part taxon-name-part-type="species" reg="aequatus">aequatus</tp:taxon-name-part></tp:taxon-name></italic> differs in having yellowish brown to dark brown spores and longer pseudoelater cells that are more than 1.5 times the spore diameter. In contrast, <tp:taxon-name><tp:taxon-name-part taxon-name-part-type="genus" reg="Phaeoceros">P.</tp:taxon-name-part> <tp:taxon-name-part taxon-name-part-type="species" reg="perpusillus">perpusillus</tp:taxon-name-part> <tp:taxon-name-part taxon-name-part-type="infraspecific-rank">var.</tp:taxon-name-part> <tp:taxon-name-part taxon-name-part-type="variety" reg="scabrellus">scabrellus</tp:taxon-name-part></tp:taxon-name> has yellow spores and shorter pseudoelater cells that are as long as the spore diameter.</p><p>Similarly, the spores of <italic><tp:taxon-name><tp:taxon-name-part taxon-name-part-type="genus" reg="Phaeoceros">Phaeoceros</tp:taxon-name-part> <tp:taxon-name-part taxon-name-part-type="species" reg="dendroceroides">dendroceroides</tp:taxon-name-part></tp:taxon-name></italic> (Steph.) Hässel resemble those of <italic><tp:taxon-name><tp:taxon-name-part taxon-name-part-type="genus" reg="Phaeoceros">P.</tp:taxon-name-part> <tp:taxon-name-part taxon-name-part-type="species" reg="aequatus">aequatus</tp:taxon-name-part></tp:taxon-name></italic>, as both appear nearly smooth under a light microscope. However, <italic><tp:taxon-name><tp:taxon-name-part taxon-name-part-type="genus" reg="Phaeoceros">P.</tp:taxon-name-part> <tp:taxon-name-part taxon-name-part-type="species" reg="dendroceroides">dendroceroides</tp:taxon-name-part></tp:taxon-name></italic> can be distinguished by its broad thallus (6–10 mm wide), which is more consistent with members of the genus <italic><tp:taxon-name><tp:taxon-name-part taxon-name-part-type="genus" reg="Phaeomegaceros">Phaeomegaceros</tp:taxon-name-part></tp:taxon-name></italic> (Villarreal pers. comm.).</p></tp:treatment-sec><tp:treatment-sec><!--Section generated to contain objects referenced in tp:taxon-treatment.--><fig id="F10" position="float" orientation="portrait"><object-id xmlns:xlink="http://www.w3.org/1999/xlink" content-type="doi" xlink:type="simple">10.3897/phytokeys.268.172910.figure10</object-id><object-id xmlns:xlink="http://www.w3.org/1999/xlink" content-type="arpha" xlink:type="simple">90F74476-DBAA-54B0-8CF3-060FDBB1D3E1</object-id><label>Figure 10.</label><caption><p>Scanning electron micrograph of spores. <bold>A–D.</bold><italic><tp:taxon-name><tp:taxon-name-part taxon-name-part-type="genus" reg="Phaeoceros">Phaeoceros</tp:taxon-name-part> <tp:taxon-name-part taxon-name-part-type="species" reg="aequatus">aequatus</tp:taxon-name-part></tp:taxon-name></italic>: <bold>A.</bold> Distal view of spore; <bold>B.</bold> Close-up of distal face; <bold>C.</bold> Proximal view of spore with a distinct triradiate mark; <bold>D.</bold> Close-up of proximal face showing trilete mark. <bold>E, F.</bold><italic><tp:taxon-name><tp:taxon-name-part taxon-name-part-type="genus" reg="Phaeoceros">P.</tp:taxon-name-part> <tp:taxon-name-part taxon-name-part-type="species" reg="himalayensis">himalayensis</tp:taxon-name-part></tp:taxon-name></italic>: <bold>E.</bold> Distal view of spore; <bold>F.</bold> Proximal view of spore with a distinct triradiate mark. Photographed by O. Suwanmala; based on <italic>S. Chantanaorrapint &amp; O. Suwanmala 3877</italic> (<bold>E, F</bold>) and <italic>4070</italic> (<bold>A–D</bold>).</p></caption><graphic xmlns:xlink="http://www.w3.org/1999/xlink" xlink:href="phytokeys-268-001_article-172910__-g010.jpg" position="float" orientation="portrait" xlink:type="simple" id="oo_1490243.jpg"><uri content-type="original_file" xlink:type="simple">https://binary.pensoft.net/fig/1490243</uri></graphic></fig></tp:treatment-sec></tp:taxon-treatment>
