# Supplementary material for: ﻿Molecular and morphological insights into Phaeoceros himalayensis (Notothyladaceae) and related species: evidence for two new species from Thailand
Source: PhytoKeys. 2025 Dec 15;268:1–32. doi: 10.3897/phytokeys.268.172910 (PMC12723400; doi:10.3897/phytokeys.268.172910)
Supplement: XML Treatment for Phaeoceros himalayensis [file phytokeys.268.172910-treatment5.xml]

<!DOCTYPE tp:taxon-treatment
  PUBLIC "-//TaxonX//DTD Taxonomic Treatment Publishing DTD v0 20100105//EN" "tax-treatment-NSO.dtd">
<tp:taxon-treatment xmlns:tp="http://www.plazi.org/taxpub"><tp:treatment-meta><kwd-group><label>Taxon classification</label><kwd>
              <named-content content-type="kingdom">Plantae</named-content>
            </kwd><kwd>
              <named-content content-type="order">Notothyladales</named-content>
            </kwd><kwd>
              <named-content content-type="family">Notothyladaceae</named-content>
            </kwd></kwd-group><mixed-citation publication-type="journal"><person-group><name><surname>Suwanmala</surname><given-names>Orawanya</given-names></name><name><surname>Villarreal A.</surname><given-names>Juan Carlos</given-names></name><name><surname>Chantanaorrapint</surname><given-names>Sahut</given-names></name></person-group><article-title>﻿Molecular and morphological insights into <italic><tp:taxon-name><tp:taxon-name-part taxon-name-part-type="genus" reg="Phaeoceros">Phaeoceros</tp:taxon-name-part> <tp:taxon-name-part taxon-name-part-type="species" reg="himalayensis">himalayensis</tp:taxon-name-part></tp:taxon-name></italic> (<tp:taxon-name><tp:taxon-name-part taxon-name-part-type="family">Notothyladaceae</tp:taxon-name-part></tp:taxon-name>) and related species: evidence for two new species from Thailand</article-title><source>PhytoKeys</source><day>15</day><month>12</month><year>2025</year><volume>268</volume><fpage>1</fpage><lpage>32</lpage><pub-id pub-id-type="doi">10.3897/phytokeys.268.172910</pub-id></mixed-citation></tp:treatment-meta><tp:nomenclature><label>﻿</label><tp:taxon-name><object-id xmlns:xlink="http://www.w3.org/1999/xlink" content-type="arpha" xlink:type="simple">6C3874E8-CBD1-5226-BAB1-5B44BA66E01B</object-id>
            <tp:taxon-name-part taxon-name-part-type="genus" reg="Phaeoceros">Phaeoceros</tp:taxon-name-part>
            <tp:taxon-name-part taxon-name-part-type="species" reg="himalayensis">himalayensis</tp:taxon-name-part>
          </tp:taxon-name><tp:taxon-authority>(Kashyap) Prosk. ex Bapna &amp; G.G. Vyas, J. Hattori Bot. Lab. 25: 88. 1962.</tp:taxon-authority><xref ref-type="fig" rid="F4">Figs 4</xref><xref ref-type="fig" rid="F5">, 5</xref><xref ref-type="fig" rid="F10">, 10E, F</xref><tp:nomenclature-citation-list><tp:nomenclature-citation><tp:taxon-name>
                <tp:taxon-name-part taxon-name-part-type="genus" reg="Anthoceros"/>
                <tp:taxon-name-part taxon-name-part-type="species" reg="himalayensis"/>
              </tp:taxon-name><comment>≡ <tp:taxon-name><tp:taxon-name-part taxon-name-part-type="genus" reg="Anthoceros">Anthoceros</tp:taxon-name-part> <tp:taxon-name-part taxon-name-part-type="species" reg="himalayensis">himalayensis</tp:taxon-name-part></tp:taxon-name> Kashyap, New Phytol. 14(1): 8. 1915. </comment></tp:nomenclature-citation></tp:nomenclature-citation-list></tp:nomenclature><tp:treatment-sec sec-type="material" id="SECID0ESCAI"><title>Type.</title><p><bold>India</bold> • <bold>Western Himalayas</bold>: Mussoorie, Kashyap’s illustration (lectotype: Illustration in New Phytologist 14: 8. fig. 4.4. 1915; designated by <xref ref-type="bibr" rid="B9">Chantanaorrapint et al. (2015)</xref>).</p><fig id="F4" position="float" orientation="portrait"><object-id xmlns:xlink="http://www.w3.org/1999/xlink" content-type="doi" xlink:type="simple">10.3897/phytokeys.268.172910.figure4</object-id><object-id xmlns:xlink="http://www.w3.org/1999/xlink" content-type="arpha" xlink:type="simple">5A2837F7-C0B7-5008-A436-FA75D3166E56</object-id><label>Figure 4.</label><caption><p><italic><tp:taxon-name><tp:taxon-name-part taxon-name-part-type="genus" reg="Phaeoceros">Phaeoceros</tp:taxon-name-part> <tp:taxon-name-part taxon-name-part-type="species" reg="himalayensis">himalayensis</tp:taxon-name-part></tp:taxon-name></italic> (Kashyap) Prosk. ex Bapna &amp; G.G. Vyas. <bold>A.</bold> Plant in its natural habitat; <bold>B, C.</bold> Gametophytes and sporophytes; <bold>D.</bold> Cross section of thallus; <bold>E.</bold> Dorsal epidermal cells of thallus; <bold>F.</bold> Cross section of capsule wall; <bold>G.</bold> Epidermal cells of capsule and stoma; <bold>H.</bold> Innermost cells of capsule wall; <bold>I.</bold> Distal view of spore (LM); <bold>J.</bold> Proximal view of spore (LM); <bold>K.</bold> Pseudoelaters. Photographed by O. Suwanmala; based on <italic>S. Chantanaorrapint &amp; O. Suwanmala 3880A</italic> (<bold>A</bold>), <italic>3877</italic> (<bold>B–F, I–K</bold>) and <italic>4079</italic> (<bold>G, H</bold>).</p></caption><graphic xmlns:xlink="http://www.w3.org/1999/xlink" xlink:href="phytokeys-268-001_article-172910__-g004.jpg" position="float" orientation="portrait" xlink:type="simple" id="oo_1490237.jpg"><uri content-type="original_file" xlink:type="simple">https://binary.pensoft.net/fig/1490237</uri></graphic></fig></tp:treatment-sec><tp:treatment-sec sec-type="description" id="SECID0E5EAI"><title>Description.</title><p><bold><italic>Thallus</italic></bold> bright green in fresh specimens, becoming yellowish green to brown when dry, growing prostrate, moderately adhering to substrate, forming irregular patches or sometimes fan-shaped colonies, irregularly branched into several lobes, thallus lobe lingulate to obovate, fan-shaped, or tapering toward apex, 4–12 mm long, 1–5 mm wide; margins nearly entire to irregularly crenulate, flat, rarely ascending upward; apex round to lobulate, frequently attenuated into tuber, rarely curving upward; tubers frequently present, occurring at apex, along margin, or on ventral surface of thallus, with a stalk to 5 mm long, ovoid to subspherical. <bold><italic>Thallus in cross section</italic></bold> plano-convex to concave-concave, 5–8 cells thick in the middle region. <bold><italic>Dorsal epidermal cells</italic></bold> irregular hexagonal to heptagonal, 42–100 × 25–48 µm. <bold><italic>Chloroplasts</italic></bold> 1 per cell, expanded, occupying nearly entire to about half of cell size, frequently contracted into round shape, pyrenoid smooth. <bold><italic>Nostoc colonies</italic></bold> scattered through the ventral side of thallus, appearing as dark dots. <bold><italic>Rhizoids</italic></bold> sparse, scattered on ventral surface, smooth in early stage, becomes pegged at maturity, hyaline to pale brown. <bold><italic>Sexuality</italic></bold> monoicous, weakly protandrous. Androecia sparse, slightly raised over the dorsal surface of thallus, (1–)2–4 antheridia per chamber. Archegonia embedded in thallus, connected to the upper surface, sparse, randomly scattered nearly thallus apex. <bold><italic>Involucres</italic></bold> erect, cylindrical, 1.1–2 mm long, mouth smooth to shallowly crenulate. <bold><italic>Sporophytes</italic></bold> frequent, capsules erect, cylindrical, up to 12 mm long at maturity; epidermal cells of capsule elongate-rectangular, 82–245 × 12–28 µm, thick-walled; stomata 57–83 × 40–53 µm, surrounded by 5–6 epidermal cells; assimilative layer 3–5 cells thick in cross section; the innermost cells of capsule elongate rectangular to hexagonal, 37–125 × 7–30 µm, pale brown to dark brown; columella consisting of 5–10 cells in cross section, brown to dark brown. <bold><italic>Spores</italic></bold> yellowish brown to dark brown, 27–35 µm in equatorial diameter; distal face with irregular verrucose projections, sometimes with aggregation in center; proximal face with distinct thin triradiate mark, finely vermiculate along its length; each facet finely vermiculate, with a central depression occasionally with sparsely surrounded by papillae. <bold><italic>Pseudoelaters</italic></bold> pale to dark brown at maturity, thin to thick-walled, occasionally branched, 1–3 cells long; pseudoelaters cells rectangular, without helicoidal band.</p><fig id="F5" position="float" orientation="portrait"><object-id xmlns:xlink="http://www.w3.org/1999/xlink" content-type="doi" xlink:type="simple">10.3897/phytokeys.268.172910.figure5</object-id><object-id xmlns:xlink="http://www.w3.org/1999/xlink" content-type="arpha" xlink:type="simple">6BA214D5-9562-5380-9C8F-38470AAF0F51</object-id><label>Figure 5.</label><caption><p><italic><tp:taxon-name><tp:taxon-name-part taxon-name-part-type="genus" reg="Phaeoceros">Phaeoceros</tp:taxon-name-part> <tp:taxon-name-part taxon-name-part-type="species" reg="himalayensis">himalayensis</tp:taxon-name-part></tp:taxon-name></italic> (Kashyap) Prosk. ex Bapna &amp; G.G. Vyas. <bold>A.</bold> Gametophyte and sporophytes; <bold>B.</bold> Cross section of thallus; <bold>C.</bold> Dorsal epidermal cells of thallus; <bold>D.</bold> Cross section of capsule; <bold>E.</bold> Epidermal cells of capsule and stoma; <bold>F.</bold> Innermost cells of capsule wall; <bold>G.</bold> Distal view of spore; <bold>H.</bold> Proximal view of spore; <bold>I.</bold> Pseudoelaters. Drawn by O. Suwanmala; based on <italic>S. Chantanaorrapint &amp; O. Suwanmala 3877</italic>.</p></caption><graphic xmlns:xlink="http://www.w3.org/1999/xlink" xlink:href="phytokeys-268-001_article-172910__-g005.jpg" position="float" orientation="portrait" xlink:type="simple" id="oo_1490238.jpg"><uri content-type="original_file" xlink:type="simple">https://binary.pensoft.net/fig/1490238</uri></graphic></fig></tp:treatment-sec><tp:treatment-sec sec-type="distribution" id="SECID0EUJAI"><title>Distribution, habitat, and ecology.</title><p><italic><tp:taxon-name><tp:taxon-name-part taxon-name-part-type="genus" reg="Phaeoceros">Phaeoceros</tp:taxon-name-part> <tp:taxon-name-part taxon-name-part-type="species" reg="himalayensis">himalayensis</tp:taxon-name-part></tp:taxon-name></italic> is currently known from India (<xref ref-type="bibr" rid="B1">Asthana and Srivastava 1991</xref>) and Thailand (<xref ref-type="bibr" rid="B9">Chantanaorrapint et al. 2015</xref>). It occurs on rocks and soil in open sites in grassland, pine-oak mixed montane deciduous, and subalpine forests at elevations between 1,000 and 2,200 m. It may grow associated with other bryophytes such as <italic><tp:taxon-name><tp:taxon-name-part taxon-name-part-type="genus" reg="Asterella">Asterella</tp:taxon-name-part> <tp:taxon-name-part taxon-name-part-type="species" reg="khasyana">khasyana</tp:taxon-name-part></tp:taxon-name></italic> (Griff.) Pandé et al., <italic><tp:taxon-name><tp:taxon-name-part taxon-name-part-type="genus" reg="Cyathodium">Cyathodium</tp:taxon-name-part> <tp:taxon-name-part taxon-name-part-type="species" reg="aureonitens">aureonitens</tp:taxon-name-part></tp:taxon-name></italic> (Griff.) Mitt. and <italic><tp:taxon-name><tp:taxon-name-part taxon-name-part-type="genus" reg="Fissidens">Fissidens</tp:taxon-name-part></tp:taxon-name></italic> spp.</p></tp:treatment-sec><tp:treatment-sec sec-type="conservation status" id="SECID0EKLAI"><title>Conservation status.</title><p>This species is not under immediate threat, due to many populations being found in India and northern Thailand, with the extent of occurrence (<abbrev xmlns:xlink="http://www.w3.org/1999/xlink" xlink:title="extent of occurrence" id="ABBRID0EQLAI" xlink:type="simple">EOO</abbrev>) of over 900,000 km<sup>2</sup> and its occurrence in protected areas. According to the <abbrev xmlns:xlink="http://www.w3.org/1999/xlink" xlink:title="International Union for Conservation of Nature" id="ABBRID0EWLAI" xlink:type="simple">IUCN</abbrev> criteria, the conservation status of <italic><tp:taxon-name><tp:taxon-name-part taxon-name-part-type="genus" reg="Phaeoceros">P.</tp:taxon-name-part> <tp:taxon-name-part taxon-name-part-type="species" reg="himalayensis">himalayensis</tp:taxon-name-part></tp:taxon-name></italic> is classified as Least Concern (<abbrev xmlns:xlink="http://www.w3.org/1999/xlink" xlink:title="Least Concern" id="ABBRID0EFMAI" xlink:type="simple">LC</abbrev>).</p></tp:treatment-sec><tp:treatment-sec sec-type="material" id="SECID0EJMAI"><title>Specimens examined.</title><p><bold>India</bold> • <bold>Himachal Pradesh</bold>: Shimla, Jakhu Tample, 2 Oct 2012, <italic>Duckett et al. IW1</italic> (QFA); • <bold>Meghalaya</bold>: West Khasi Hills, Thipringsong Forest, Nongstoin, ca 1,636 m elev., 15 Sep 2000, <italic>A.P. Singh &amp; M. Lal 208617</italic> (LWG); • <bold>Uttarakhand</bold>: Almora, on way to Binsar, 1,969–2,272 m elev., 4 Oct 1991, <italic>V. Nath &amp; A.K. Asthana 205348C, 205359B</italic> (LWG); Almora, on way to P. Nath, 2,500 m elev., 6 Oct 1991, <italic>V. Nath &amp; A.K. Asthana 205380</italic> (LWG); • Mussoorie, Dehra Dun, Wood Stock College, 2,121 m elev., 3 Oct 1977, <italic>S. Chandra 203378B</italic> (LWG); • Dhanaulti, 2,121 m elev., 3 Oct 1977, <italic>S. Chandra 203385</italic> (LWG); • Nainital, on the way of Kilbury, 1,818 m elev., 12 Sep 2001, <italic>A.P. Singh &amp; V. Sahu 208943</italic> (LWG); • Uttarkashi, Silkiara, 1,818 m elev., 15 Sep 1977, <italic>S. Chandra 203229</italic> (LWG); • <bold>West Bengal</bold>: Darjeeling, Himalayan Mountaineering Institute Road, ca 2,060 m elev., <italic>A.K. Asthana &amp; V. Sahu 224004</italic> (LWG). <bold>Thailand</bold> • <bold>Chiang Mai</bold>: Chiang Dao, Angsalung base camp, <named-content xmlns:xlink="http://www.w3.org/1999/xlink" content-type="dwc:verbatimCoordinates" xlink:type="simple"><named-content content-type="geo-json" specific-use="{&#34;type&#34;:&#34;Point&#34;,&#34;coordinates&#34;:[98.889189,19.397656]}" id="NCID0ESNAI" xlink:type="simple">19°23'51.56"N, 098°53'21.08"E</named-content></named-content>, 2,191 m elev., 11 Nov 2016, <italic>S. Chantanaorrapint &amp; O. Suwanmala 651</italic> (PSU), 29 Aug 2017, <italic>S. Chantanaorrapint &amp; O. Suwanmala 2024</italic> (PSU), 9 Oct 2019, <italic>S. Chantanaorrapint &amp; O. Suwanmala 3875, 3876, 3877</italic> (PSU), 13 Nov 2020, <italic>S. Chantanaorrapint &amp; O. Suwanmala 4079, 4080</italic> (PSU), 24 Nov 2022, <italic>O. Suwanmala 854, 856, 857</italic> (PSU); • Doi Luang Chiang Dao, 2,169 m elev., 19 Dec 2011, <italic>S. Chantanaorrapint 2540</italic> (PSU), 1 Nov 2013, <italic>S. Chantanaorrapint &amp; C. Promma 3123, 3126, 3215A</italic> (PSU); • the trail to Kew Lom, <named-content xmlns:xlink="http://www.w3.org/1999/xlink" content-type="dwc:verbatimCoordinates" xlink:type="simple"><named-content content-type="geo-json" specific-use="{&#34;type&#34;:&#34;Point&#34;,&#34;coordinates&#34;:[98.890111,19.392600]}" id="NCID0EIOAI" xlink:type="simple">19°23'33.36"N, 098°53'24.40"E</named-content></named-content>, 1,937 m elev., 12 Nov 2016, <italic>S. Chantanaorrapint &amp; O. Suwanmala 664, 695</italic> (PSU), 28 Aug 2017, <italic>S. Chantanaorrapint &amp; O. Suwanmala 2006</italic> (PSU), 9 Oct 2019, <italic>S. Chantanaorrapint &amp; O. Suwanmala 3880A</italic> (PSU), 13 Nov 2020, <italic>S. Chantanaorrapint &amp; O. Suwanmala 4081, 4082</italic> (PSU); • <bold>Lam Phun</bold>: Khun Tan National Park, <named-content xmlns:xlink="http://www.w3.org/1999/xlink" content-type="dwc:verbatimCoordinates" xlink:type="simple"><named-content content-type="geo-json" specific-use="{&#34;type&#34;:&#34;Point&#34;,&#34;coordinates&#34;:[99.288181,18.494494]}" id="NCID0E1OAI" xlink:type="simple">18°29'40.18"N, 099°17'17.45"E</named-content></named-content>. 1,092 m elev., 20 Aug 2022, <italic>S. Chantanaorrapint &amp; O. Suwanmala 4474</italic> (PSU); • <bold>Tak</bold>: Umphang, Thung Yai Naresuan, 19 Sep 2014, <italic>S. Chantanaorrapint 2756</italic> (PSU).</p></tp:treatment-sec><tp:treatment-sec sec-type="Taxonomic notes" id="SECID0EFPAI"><title>Taxonomic notes.</title><p><italic><tp:taxon-name><tp:taxon-name-part taxon-name-part-type="genus" reg="Phaeoceros">Phaeoceros</tp:taxon-name-part> <tp:taxon-name-part taxon-name-part-type="species" reg="himalayensis">himalayensis</tp:taxon-name-part></tp:taxon-name></italic> is characterized by 1) the presence of tubers at the ventral and apical regions of the thallus, 2) the distal face of the spore covered by irregular verrucose projections, 3) the presence of a central depression on each proximal face, and 4) yellowish brown to dark brown sporophytes at maturity. <italic><tp:taxon-name><tp:taxon-name-part taxon-name-part-type="genus" reg="Phaeoceros">Phaeoceros</tp:taxon-name-part> <tp:taxon-name-part taxon-name-part-type="species" reg="himalayensis">himalayensis</tp:taxon-name-part></tp:taxon-name></italic> resembles <italic><tp:taxon-name><tp:taxon-name-part taxon-name-part-type="genus" reg="Phaeoceros">P.</tp:taxon-name-part> <tp:taxon-name-part taxon-name-part-type="species" reg="kashyapii">kashyapii</tp:taxon-name-part></tp:taxon-name></italic> in having irregular verrucae on the distal face of the spore, but it differs from the latter by the presence of a central depression on each proximal face.</p><p>The sexual condition of <italic><tp:taxon-name><tp:taxon-name-part taxon-name-part-type="genus" reg="Phaeoceros">P.</tp:taxon-name-part> <tp:taxon-name-part taxon-name-part-type="species" reg="himalayensis">himalayensis</tp:taxon-name-part></tp:taxon-name></italic> has been subject to different interpretations. <xref ref-type="bibr" rid="B19">Kashyap (1915)</xref> first described <italic><tp:taxon-name><tp:taxon-name-part taxon-name-part-type="genus" reg="Anthoceros">Anthoceros</tp:taxon-name-part> <tp:taxon-name-part taxon-name-part-type="species" reg="himalayensis">himalayensis</tp:taxon-name-part></tp:taxon-name></italic> (= <italic><tp:taxon-name><tp:taxon-name-part taxon-name-part-type="genus" reg="Phaeoceros">P.</tp:taxon-name-part> <tp:taxon-name-part taxon-name-part-type="species" reg="himalayensis">himalayensis</tp:taxon-name-part></tp:taxon-name></italic>) as a dioicous plant with male and female thalli differing in size. However, <xref ref-type="bibr" rid="B21">Mehra and Handoo (1953)</xref> noted that it was monoicous but protandrous, based on their collections from Mussoorie, Simla, and Nainital in India. <xref ref-type="bibr" rid="B27">Proskauer (1967)</xref> and <xref ref-type="bibr" rid="B1">Asthana and Srivastava (1991)</xref> also stated that <italic><tp:taxon-name><tp:taxon-name-part taxon-name-part-type="genus" reg="Phaeoceros">P.</tp:taxon-name-part> <tp:taxon-name-part taxon-name-part-type="species" reg="himalayensis">himalayensis</tp:taxon-name-part></tp:taxon-name></italic> was monoicous, while <xref ref-type="bibr" rid="B9">Chantanaorrapint et al. (2015)</xref> described it ambiguously as monoicous and dioicous. Based on specimens examined as part of this study, <italic><tp:taxon-name><tp:taxon-name-part taxon-name-part-type="genus" reg="Phaeoceros">P.</tp:taxon-name-part> <tp:taxon-name-part taxon-name-part-type="species" reg="himalayensis">himalayensis</tp:taxon-name-part></tp:taxon-name></italic> is monoicous.</p></tp:treatment-sec><tp:treatment-sec><!--Section generated to contain objects referenced in tp:taxon-treatment.--><fig id="F10" position="float" orientation="portrait"><object-id xmlns:xlink="http://www.w3.org/1999/xlink" content-type="doi" xlink:type="simple">10.3897/phytokeys.268.172910.figure10</object-id><object-id xmlns:xlink="http://www.w3.org/1999/xlink" content-type="arpha" xlink:type="simple">90F74476-DBAA-54B0-8CF3-060FDBB1D3E1</object-id><label>Figure 10.</label><caption><p>Scanning electron micrograph of spores. <bold>A–D.</bold><italic><tp:taxon-name><tp:taxon-name-part taxon-name-part-type="genus" reg="Phaeoceros">Phaeoceros</tp:taxon-name-part> <tp:taxon-name-part taxon-name-part-type="species" reg="aequatus">aequatus</tp:taxon-name-part></tp:taxon-name></italic>: <bold>A.</bold> Distal view of spore; <bold>B.</bold> Close-up of distal face; <bold>C.</bold> Proximal view of spore with a distinct triradiate mark; <bold>D.</bold> Close-up of proximal face showing trilete mark. <bold>E, F.</bold><italic><tp:taxon-name><tp:taxon-name-part taxon-name-part-type="genus" reg="Phaeoceros">P.</tp:taxon-name-part> <tp:taxon-name-part taxon-name-part-type="species" reg="himalayensis">himalayensis</tp:taxon-name-part></tp:taxon-name></italic>: <bold>E.</bold> Distal view of spore; <bold>F.</bold> Proximal view of spore with a distinct triradiate mark. Photographed by O. Suwanmala; based on <italic>S. Chantanaorrapint &amp; O. Suwanmala 3877</italic> (<bold>E, F</bold>) and <italic>4070</italic> (<bold>A–D</bold>).</p></caption><graphic xmlns:xlink="http://www.w3.org/1999/xlink" xlink:href="phytokeys-268-001_article-172910__-g010.jpg" position="float" orientation="portrait" xlink:type="simple" id="oo_1490243.jpg"><uri content-type="original_file" xlink:type="simple">https://binary.pensoft.net/fig/1490243</uri></graphic></fig></tp:treatment-sec><ref-list><ref id="B9"><mixed-citation xmlns:xlink="http://www.w3.org/1999/xlink" xlink:type="simple"><person-group><name name-style="western"><surname>Chantanaorrapint</surname><given-names>S</given-names></name><name name-style="western"><surname>Penjor</surname><given-names>P</given-names></name><name name-style="western"><surname>Villarreal</surname><given-names>JC</given-names></name></person-group> (<year>2015</year>) <article-title>Taxonomic notes on <italic><tp:taxon-name><tp:taxon-name-part taxon-name-part-type="genus">Phaeoceros</tp:taxon-name-part> <tp:taxon-name-part taxon-name-part-type="species">himalayensis</tp:taxon-name-part></tp:taxon-name></italic>, with lectotypification of <italic><tp:taxon-name><tp:taxon-name-part taxon-name-part-type="genus">Anthoceros</tp:taxon-name-part> <tp:taxon-name-part taxon-name-part-type="species">himalayensis</tp:taxon-name-part></tp:taxon-name></italic>.</article-title><source>Phytotaxa</source><volume>231</volume>(<issue>2</issue>): <fpage>193</fpage>–<lpage>196</lpage>. <ext-link xlink:href="10.11646/phytotaxa.231.2.9" ext-link-type="doi" xlink:type="simple">https://doi.org/10.11646/phytotaxa.231.2.9</ext-link></mixed-citation></ref><ref id="B1"><mixed-citation xmlns:xlink="http://www.w3.org/1999/xlink" xlink:type="simple"><person-group><name name-style="western"><surname>Asthana</surname><given-names>AK</given-names></name><name name-style="western"><surname>Srivastava</surname><given-names>SC</given-names></name></person-group> (<year>1991</year>) <article-title>Indian hornworts (a taxonomic study).</article-title><source>Bryophytorum Bibliotheca</source><volume>42</volume>: <fpage>1</fpage>–<lpage>159</lpage>.</mixed-citation></ref><ref id="B19"><mixed-citation xmlns:xlink="http://www.w3.org/1999/xlink" xlink:type="simple"><person-group><name name-style="western"><surname>Kashyap</surname><given-names>SR</given-names></name></person-group> (<year>1915</year>) <article-title>Morphological and biological notes on new and little known West-himalayan liverworts. III.</article-title><source>The New Phytologist</source><volume>14</volume>: <fpage>1</fpage>–<lpage>8</lpage>. <ext-link xlink:href="10.1111/j.1469-8137.1915.tb07159.x" ext-link-type="doi" xlink:type="simple">https://doi.org/10.1111/j.1469-8137.1915.tb07159.x</ext-link></mixed-citation></ref><ref id="B21"><mixed-citation xmlns:xlink="http://www.w3.org/1999/xlink" xlink:type="simple"><person-group><name name-style="western"><surname>Mehra</surname><given-names>PN</given-names></name><name name-style="western"><surname>Handoo</surname><given-names>ON</given-names></name></person-group> (<year>1953</year>) <article-title>Morphology of <italic><tp:taxon-name><tp:taxon-name-part taxon-name-part-type="genus">Anthoceros</tp:taxon-name-part> <tp:taxon-name-part taxon-name-part-type="species">erectus</tp:taxon-name-part></tp:taxon-name></italic> and <italic><tp:taxon-name><tp:taxon-name-part taxon-name-part-type="genus">A.</tp:taxon-name-part> <tp:taxon-name-part taxon-name-part-type="species">himalayensis</tp:taxon-name-part></tp:taxon-name></italic> and the phylogeny of the <tp:taxon-name><tp:taxon-name-part taxon-name-part-type="order">Anthocerotales</tp:taxon-name-part></tp:taxon-name>. Botanical Gazette (Chicago, Ill.</article-title><source>)</source><volume>114</volume>(<issue>4</issue>): <fpage>371</fpage>–<lpage>382</lpage>. <ext-link xlink:href="10.1086/335781" ext-link-type="doi" xlink:type="simple">https://doi.org/10.1086/335781</ext-link></mixed-citation></ref><ref id="B27"><mixed-citation xmlns:xlink="http://www.w3.org/1999/xlink" xlink:type="simple"><person-group><name name-style="western"><surname>Proskauer</surname><given-names>J</given-names></name></person-group> (<year>1967</year>) <article-title>Studies on <tp:taxon-name><tp:taxon-name-part taxon-name-part-type="order">Anthocerotales</tp:taxon-name-part></tp:taxon-name> VII. 13. on day length and the Western Himalayan hornwort flora, and some problems in cytology.</article-title><source>Phytomorphology</source><volume>17</volume>: <fpage>61</fpage>–<lpage>70</lpage>.</mixed-citation></ref></ref-list></tp:taxon-treatment>
