# Supplementary material for: ﻿Molecular and morphological insights into Phaeoceros himalayensis (Notothyladaceae) and related species: evidence for two new species from Thailand
Source: PhytoKeys. 2025 Dec 15;268:1–32. doi: 10.3897/phytokeys.268.172910 (PMC12723400; doi:10.3897/phytokeys.268.172910)
Supplement: XML Treatment for Phaeoceros kashyapii [file phytokeys.268.172910-treatment6.xml]

<!DOCTYPE tp:taxon-treatment
  PUBLIC "-//TaxonX//DTD Taxonomic Treatment Publishing DTD v0 20100105//EN" "tax-treatment-NSO.dtd">
<tp:taxon-treatment xmlns:tp="http://www.plazi.org/taxpub"><tp:treatment-meta><kwd-group><label>Taxon classification</label><kwd>
              <named-content content-type="kingdom">Plantae</named-content>
            </kwd><kwd>
              <named-content content-type="order">Notothyladales</named-content>
            </kwd><kwd>
              <named-content content-type="family">Notothyladaceae</named-content>
            </kwd></kwd-group><mixed-citation publication-type="journal"><person-group><name><surname>Suwanmala</surname><given-names>Orawanya</given-names></name><name><surname>Villarreal A.</surname><given-names>Juan Carlos</given-names></name><name><surname>Chantanaorrapint</surname><given-names>Sahut</given-names></name></person-group><article-title>﻿Molecular and morphological insights into <italic><tp:taxon-name><tp:taxon-name-part taxon-name-part-type="genus" reg="Phaeoceros">Phaeoceros</tp:taxon-name-part> <tp:taxon-name-part taxon-name-part-type="species" reg="himalayensis">himalayensis</tp:taxon-name-part></tp:taxon-name></italic> (<tp:taxon-name><tp:taxon-name-part taxon-name-part-type="family">Notothyladaceae</tp:taxon-name-part></tp:taxon-name>) and related species: evidence for two new species from Thailand</article-title><source>PhytoKeys</source><day>15</day><month>12</month><year>2025</year><volume>268</volume><fpage>1</fpage><lpage>32</lpage><pub-id pub-id-type="doi">10.3897/phytokeys.268.172910</pub-id></mixed-citation></tp:treatment-meta><tp:nomenclature><label>﻿</label><tp:taxon-name><object-id xmlns:xlink="http://www.w3.org/1999/xlink" content-type="arpha" xlink:type="simple">9B5A096F-A901-5750-A601-FD6A1D453272</object-id>
            <tp:taxon-name-part taxon-name-part-type="genus" reg="Phaeoceros">Phaeoceros</tp:taxon-name-part>
            <tp:taxon-name-part taxon-name-part-type="species" reg="kashyapii">kashyapii</tp:taxon-name-part>
          </tp:taxon-name><tp:taxon-authority>A.K. Asthana &amp; S.C. Srivast., Bryophyt. Biblioth. 42: 129, pl. 30, 48. 1991.</tp:taxon-authority><xref ref-type="fig" rid="F6">Figs 6</xref><xref ref-type="fig" rid="F7">, 7</xref><xref ref-type="fig" rid="F11">, 11A, B</xref></tp:nomenclature><tp:treatment-sec sec-type="material" id="SECID0EKUAI"><title>Type.</title><p><bold>India • Western Himalayas</bold>: Deoban. 29 Sep 1976, <italic>D.K. Singh &amp; J.C.J. 2170/76</italic> (holotype: LWU!).</p><fig id="F6" position="float" orientation="portrait"><object-id xmlns:xlink="http://www.w3.org/1999/xlink" content-type="doi" xlink:type="simple">10.3897/phytokeys.268.172910.figure6</object-id><object-id xmlns:xlink="http://www.w3.org/1999/xlink" content-type="arpha" xlink:type="simple">577909F0-CAC7-5BD7-B909-58AB38DD1981</object-id><label>Figure 6.</label><caption><p><italic><tp:taxon-name><tp:taxon-name-part taxon-name-part-type="genus" reg="Phaeoceros">Phaeoceros</tp:taxon-name-part> <tp:taxon-name-part taxon-name-part-type="species" reg="kashyapii">kashyapii</tp:taxon-name-part></tp:taxon-name></italic> A.K. Asthana &amp; S.C. Srivast. <bold>A.</bold> Plant in its natural habitat; <bold>B, C.</bold> Gametophytes and sporophytes; <bold>D.</bold> Dorsal view of thallus showing antheridium chamber; <bold>E.</bold> Dorsal epidermal cells of thallus; <bold>F.</bold> Cross section of capsule; <bold>G.</bold> Epidermal cells of capsule and stoma; <bold>H.</bold> Innermost cells of capsule wall; <bold>I.</bold> Distal view of spore (LM); <bold>J.</bold> Proximal view of spore (LM); <bold>K.</bold> Pseudoelater. Photographed by O. Suwanmala; based on <italic>S. Chantanaorrapint &amp; O. Suwanmala 3898</italic> (<bold>B–D</bold>) and <italic>3901</italic> (<bold>A, E–K</bold>).</p></caption><graphic xmlns:xlink="http://www.w3.org/1999/xlink" xlink:href="phytokeys-268-001_article-172910__-g006.jpg" position="float" orientation="portrait" xlink:type="simple" id="oo_1490239.jpg"><uri content-type="original_file" xlink:type="simple">https://binary.pensoft.net/fig/1490239</uri></graphic></fig></tp:treatment-sec><tp:treatment-sec sec-type="description" id="SECID0EIWAI"><title>Description.</title><p><bold><italic>Thallus</italic></bold> bright green to yellowish green in fresh samples, become yellowish green to dark brown when dry, growing prostrate with moderately adhering to substrate, forming irregular patches or fan-shaped colonies, irregularly branched into several lobes, thallus lobe lingulate to obovate, or fan-shaped, the base usually narrower than the apex, 7–20 mm long, 2–6 mm wide; margins nearly entire to irregularly crenulate, sometimes lobulate along the margin, flat, rarely ascending upward; apex generally lobulate, broad, occasionally attenuate into apical tuber, rarely curving upward; tubers frequently present, occurring at apex, along margin, or on ventral surface of thallus, with a stalk to 5 mm long, ovoid to subspherical. <bold><italic>Thallus in cross section</italic></bold> plano-convex to concave-convex, 4–8 cells thick in the middle region. <bold><italic>Dorsal epidermal cells</italic></bold> irregular pentagonal to heptagonal, 30–150 × 20–55 µm. <bold><italic>Chloroplasts</italic></bold> 1 per cell, expanded, occupying nearly entire to half of cell size, frequently contracted into round shape, pyrenoid smooth. <bold><italic>Nostoc colonies</italic></bold> scattered ventrally, appearing as dark spots. <bold><italic>Rhizoids</italic></bold> sparse, scattered mainly along the middle region of ventral surface, smooth in early stage, becomes pegged at maturity, hyaline to pale brown. <bold><italic>Sexuality</italic></bold> monoicous or strong protandrous, androecia and archegonia not seen. <bold><italic>Involucres</italic></bold> erect, conical-cylindrical, 1.2–1.7 mm long, 2–4 cells thick, mouth smooth to shallowly crenulate. <bold><italic>Sporophytes</italic></bold> frequent, capsules erect, cylindrical, up to 15 mm long at maturity; epidermal cells of capsule elongate-rectangular, 117–300 × 10–28 µm; stomata 70–83 × 42–85 µm, surrounded by 5–6 epidermal cells; assimilative layer 2–4 cells thick in cross section; the innermost capsule cells elongate rectangular to hexagonal, 37–155 × 7–28 µm, pale brown to brown; columella consisting of 4–8 cells in cross section, brown to dark brown. <bold><italic>Spores</italic></bold> yellowish brown to dark brown, 30–38 µm in equatorial diameter; distal face with irregular large verrucose confined to the center; proximal face with distinct thin triradiate mark, finely vermiculate along its length; each facet finely vermiculate, frequently with sparse papillae confined to the center of each facet. <bold><italic>Pseudoelaters</italic></bold> thin to thick-walled, occasionally branched, 1–3 cells long; pseudoelaters cells irregular rectangular, yellowish brown to dark brown, without helicoidal band.</p><fig id="F7" position="float" orientation="portrait"><object-id xmlns:xlink="http://www.w3.org/1999/xlink" content-type="doi" xlink:type="simple">10.3897/phytokeys.268.172910.figure7</object-id><object-id xmlns:xlink="http://www.w3.org/1999/xlink" content-type="arpha" xlink:type="simple">C31A87BF-7DA9-5415-8B49-A9B7999626D5</object-id><label>Figure 7.</label><caption><p><italic><tp:taxon-name><tp:taxon-name-part taxon-name-part-type="genus" reg="Phaeoceros">Phaeoceros</tp:taxon-name-part> <tp:taxon-name-part taxon-name-part-type="species" reg="kashyapii">kashyapii</tp:taxon-name-part></tp:taxon-name></italic> A.K. Asthana &amp; S.C. Srivast. <bold>A.</bold> Gametophyte and sporophytes; <bold>B.</bold> Cross section of thallus; <bold>C.</bold> Dorsal epidermal cells of thallus; <bold>D.</bold> Cross section of capsule; <bold>E.</bold> Epidermal cells of capsule and stoma; <bold>F.</bold> Innermost cells of capsule wall; <bold>G.</bold> Distal view of spore; <bold>H.</bold> Proximal view of spore; <bold>I.</bold> Pseudoelaters. Drawn by O. Suwanmala; based on <italic>S. Chantanaorrapint &amp; O. Suwanmala 3901</italic>.</p></caption><graphic xmlns:xlink="http://www.w3.org/1999/xlink" xlink:href="phytokeys-268-001_article-172910__-g007.jpg" position="float" orientation="portrait" xlink:type="simple" id="oo_1490240.jpg"><uri content-type="original_file" xlink:type="simple">https://binary.pensoft.net/fig/1490240</uri></graphic></fig></tp:treatment-sec><tp:treatment-sec sec-type="distribution" id="SECID0E51AI"><title>Distribution, habitat, and ecology.</title><p><italic><tp:taxon-name><tp:taxon-name-part taxon-name-part-type="genus" reg="Phaeoceros">Phaeoceros</tp:taxon-name-part> <tp:taxon-name-part taxon-name-part-type="species" reg="kashyapii">kashyapii</tp:taxon-name-part></tp:taxon-name></italic> usually grows in open areas in pine-oak forests ranging from 900–2,200 m in elevation.</p></tp:treatment-sec><tp:treatment-sec sec-type="distribution" id="SECID0EP2AI"><title>Distribution.</title><p>India and Thailand (<xref ref-type="bibr" rid="B1">Asthana and Srivastava 1991</xref>).</p></tp:treatment-sec><tp:treatment-sec sec-type="conservation status" id="SECID0EZ2AI"><title>Conservation status.</title><p><italic><tp:taxon-name><tp:taxon-name-part taxon-name-part-type="genus" reg="Phaeocero">Phaeocero</tp:taxon-name-part> <tp:taxon-name-part taxon-name-part-type="species" reg="kashyapii">kashyapii</tp:taxon-name-part></tp:taxon-name></italic> has an estimated <abbrev xmlns:xlink="http://www.w3.org/1999/xlink" xlink:title="extent of occurrence" id="ABBRID0EK3AI" xlink:type="simple">EOO</abbrev> of 200,894 km<sup>2</sup>, suggesting a status of Least Concern (<abbrev xmlns:xlink="http://www.w3.org/1999/xlink" xlink:title="Least Concern" id="ABBRID0EQ3AI" xlink:type="simple">LC</abbrev>), while its area of occupancy (<abbrev xmlns:xlink="http://www.w3.org/1999/xlink" xlink:title="area of occupancy" id="ABBRID0EU3AI" xlink:type="simple">AOO</abbrev>) is 36 km<sup>2</sup>, which would place it in Endangered (<abbrev xmlns:xlink="http://www.w3.org/1999/xlink" xlink:title="Endangered" id="ABBRID0E13AI" xlink:type="simple">EN</abbrev>). Indian populations are more widely distributed and can be found in disturbed areas, while Thai populations are rare and found alongside walking trails in the conservation areas. However, it is unclear whether the species continued occurrence at some of these sites. Its habitats are probably impacted by development and human disturbance. Therefore, <italic><tp:taxon-name><tp:taxon-name-part taxon-name-part-type="genus" reg="Phaeoceros">P.</tp:taxon-name-part> <tp:taxon-name-part taxon-name-part-type="species" reg="kashyapii">kashyapii</tp:taxon-name-part></tp:taxon-name></italic> could be qualified as Endangered (<abbrev xmlns:xlink="http://www.w3.org/1999/xlink" xlink:title="Endangered" id="ABBRID0EJ4AI" xlink:type="simple">EN</abbrev>) according to the <abbrev xmlns:xlink="http://www.w3.org/1999/xlink" xlink:title="International Union for Conservation of Nature" id="ABBRID0EN4AI" xlink:type="simple">IUCN</abbrev> Red List Criteria B2ab(iii) (<xref ref-type="bibr" rid="B18">IUCN 2024</xref>).</p></tp:treatment-sec><tp:treatment-sec sec-type="material" id="SECID0EV4AI"><title>Specimens examined.</title><p><bold>India • Uttarakhand</bold>: Mussoorie, Dehra Dun, Wood Stock College, 2,121 m elev., 3 Oct 1977, <italic>S. Chandra 203383</italic> (LWG); Nainital, on the way to Kilbury, ca 1,818 m elev., 12 Sep 2001, <italic>A.P. Singh &amp; V. Sahu 208947</italic> (LWG); • Nainital, on the way to Tippin top, ca 2,181 m elev., 13 Sep 2001, <italic>A.P. Singh &amp; V. Sahu 208975A</italic> (LWG); • Uttarkashi, Silkiara, 1,818 m elev., 15 Sep 1977, <italic>S. Chandra 203222, 203225B, 203225C</italic> (LWG); • Syana Chatti, Janki Chatti, 1,818 m elev., 20 Sep 1977, <italic>S. Chandra 203253A</italic> (LWG); • <bold>Western Himalayas</bold>: Deoban, 29 Sep 1976, <italic>D.K. Singh &amp; J.C. Joshi 2170/76</italic> (LWU). <bold>Thailand • Chiang Mai</bold>: Chiang Dao, Doi Sam Phe Nong, ca 1,500 m elev., 10 Oct 2019, <italic>S. Chantanaorrapint &amp; O. Suwanmala 3898, 3900, 3901</italic> (PSU); • Pang Woa, <named-content xmlns:xlink="http://www.w3.org/1999/xlink" content-type="dwc:verbatimCoordinates" xlink:type="simple"><named-content content-type="geo-json" specific-use="{&#34;type&#34;:&#34;Point&#34;,&#34;coordinates&#34;:[98.859850,19.409181]}" id="NCID0ES5AI" xlink:type="simple">19°24'33.05"N, 098°51'35.46"E</named-content></named-content>, 1,178 m elev., 13 Nov 2016, <italic>S. Chantanaorrapint &amp; O. Suwanmala 718A</italic> (PSU); • <bold>Lum Phun</bold>: Khun Tan National Park, <named-content xmlns:xlink="http://www.w3.org/1999/xlink" content-type="dwc:verbatimCoordinates" xlink:type="simple"><named-content content-type="geo-json" specific-use="{&#34;type&#34;:&#34;Point&#34;,&#34;coordinates&#34;:[99.278867,18.498706]}" id="NCID0E55AI" xlink:type="simple">18°29'55.34"N, 099°16'43.92"E</named-content></named-content>, 904 m elev., 11 Oct 2019, <italic>S. Chantanaorrapint &amp; O. Suwanmala 3920</italic> (PSU).</p></tp:treatment-sec><tp:treatment-sec sec-type="Taxonomic notes" id="SECID0EF6AI"><title>Taxonomic notes.</title><p><italic><tp:taxon-name><tp:taxon-name-part taxon-name-part-type="genus" reg="Phaeoceros">Phaeoceros</tp:taxon-name-part> <tp:taxon-name-part taxon-name-part-type="species" reg="kashyapii">kashyapii</tp:taxon-name-part></tp:taxon-name></italic> is similar to <italic><tp:taxon-name><tp:taxon-name-part taxon-name-part-type="genus" reg="Phaeoceros">P.</tp:taxon-name-part> <tp:taxon-name-part taxon-name-part-type="species" reg="himalayensis">himalayensis</tp:taxon-name-part></tp:taxon-name></italic> in several morphological characters of the gametophyte and sporophyte. Both are monoicous and usually grow in irregular patches. The thallus frequently produces tubers with long stalks on the ventral side, margins, and apex. Sporophytes are no longer than 15 mm, turning yellowish brown at maturity with an adhering valve tip. However, <italic><tp:taxon-name><tp:taxon-name-part taxon-name-part-type="genus" reg="Phaeoceros">P.</tp:taxon-name-part> <tp:taxon-name-part taxon-name-part-type="species" reg="kashyapii">kashyapii</tp:taxon-name-part></tp:taxon-name></italic> differs from <italic><tp:taxon-name><tp:taxon-name-part taxon-name-part-type="genus" reg="Phaeoceros">P.</tp:taxon-name-part> <tp:taxon-name-part taxon-name-part-type="species" reg="himalayensis">himalayensis</tp:taxon-name-part></tp:taxon-name></italic> by its spores lacking a central hollow on the proximal facet and usually bearing a small cluster of minute papillae restricted to the central region of each facet.</p><p>The examination of the holotype of <italic><tp:taxon-name><tp:taxon-name-part taxon-name-part-type="genus" reg="Phaeoceros">P.</tp:taxon-name-part> <tp:taxon-name-part taxon-name-part-type="species" reg="kashyapii">kashyapii</tp:taxon-name-part></tp:taxon-name></italic> revealed that the spores of the type collection have a depression at the center of each facet, which morphologically resembles <italic><tp:taxon-name><tp:taxon-name-part taxon-name-part-type="genus" reg="Phaeoceros">P.</tp:taxon-name-part> <tp:taxon-name-part taxon-name-part-type="species" reg="himalayensis">himalayensis</tp:taxon-name-part></tp:taxon-name></italic>. This indicates that the holotype of <italic><tp:taxon-name><tp:taxon-name-part taxon-name-part-type="genus" reg="Phaeoceros">P.</tp:taxon-name-part> <tp:taxon-name-part taxon-name-part-type="species" reg="kashyapii">kashyapii</tp:taxon-name-part></tp:taxon-name></italic> is possibly mixed. The original publication of <italic><tp:taxon-name><tp:taxon-name-part taxon-name-part-type="genus" reg="Phaeoceros">P.</tp:taxon-name-part> <tp:taxon-name-part taxon-name-part-type="species" reg="kashyapii">kashyapii</tp:taxon-name-part></tp:taxon-name></italic> also noted that it was found associated with <italic><tp:taxon-name><tp:taxon-name-part taxon-name-part-type="genus" reg="Phaeoceros">P.</tp:taxon-name-part> <tp:taxon-name-part taxon-name-part-type="species" reg="himalayensis">himalayensis</tp:taxon-name-part></tp:taxon-name></italic>. Nevertheless, all specimens examined in this study display characteristics that belong to <italic><tp:taxon-name><tp:taxon-name-part taxon-name-part-type="genus" reg="Phaeoceros">P.</tp:taxon-name-part> <tp:taxon-name-part taxon-name-part-type="species" reg="kashyapii">kashyapii</tp:taxon-name-part></tp:taxon-name></italic>, based on the first description and photographs provided by <xref ref-type="bibr" rid="B1">Asthana and Srivastava (1991)</xref>. Based on collections from Thailand, gametophytes are strongly protandrous, with antheridia or antheridial chambers rarely found in sporophyte-bearing thalli. However, it is quite clear that the Indian population of <italic><tp:taxon-name><tp:taxon-name-part taxon-name-part-type="genus" reg="Phaeoceros">P.</tp:taxon-name-part> <tp:taxon-name-part taxon-name-part-type="species" reg="kashyapii">kashyapii</tp:taxon-name-part></tp:taxon-name></italic> presents a monoicous plant producing male and female gametes on the same thallus.</p><p>The proximal spore architecture of <italic><tp:taxon-name><tp:taxon-name-part taxon-name-part-type="genus" reg="Phaeoceros">P.</tp:taxon-name-part> <tp:taxon-name-part taxon-name-part-type="species" reg="kashyapii">kashyapii</tp:taxon-name-part></tp:taxon-name></italic> is typically finely vermiculate, with sparse minute papillae limited to the center of each facet. However, the papillae may be present in small numbers or occasionally absent. In such cases, it is quite difficult to distinguish spores of <italic><tp:taxon-name><tp:taxon-name-part taxon-name-part-type="genus" reg="Phaeoceros">P.</tp:taxon-name-part> <tp:taxon-name-part taxon-name-part-type="species" reg="himalayensis">himalayensis</tp:taxon-name-part></tp:taxon-name></italic> and <italic><tp:taxon-name><tp:taxon-name-part taxon-name-part-type="genus" reg="Phaeoceros">P.</tp:taxon-name-part> <tp:taxon-name-part taxon-name-part-type="species" reg="kashyapii">kashyapii</tp:taxon-name-part></tp:taxon-name></italic> using a light microscope. Therefore, careful investigation of the proximal face of the spore is required for accurate species recognition.</p></tp:treatment-sec><tp:treatment-sec><!--Section generated to contain objects referenced in tp:taxon-treatment.--><fig id="F11" position="float" orientation="portrait"><object-id xmlns:xlink="http://www.w3.org/1999/xlink" content-type="doi" xlink:type="simple">10.3897/phytokeys.268.172910.figure11</object-id><object-id xmlns:xlink="http://www.w3.org/1999/xlink" content-type="arpha" xlink:type="simple">E504B0F0-ACB0-5915-99A6-2D9570DA3E1D</object-id><label>Figure 11.</label><caption><p>Scanning electron micrograph of spores. <bold>A, B.</bold><italic><tp:taxon-name><tp:taxon-name-part taxon-name-part-type="genus" reg="Phaeoceros">Phaeoceros</tp:taxon-name-part> <tp:taxon-name-part taxon-name-part-type="species" reg="kashyapii">kashyapii</tp:taxon-name-part></tp:taxon-name></italic>: <bold>A.</bold> Distal view of spore; <bold>B.</bold> Proximal view of spore with a distinct triradiate mark. <bold>C–F.</bold><italic><tp:taxon-name><tp:taxon-name-part taxon-name-part-type="genus" reg="Phaeoceros">P.</tp:taxon-name-part> <tp:taxon-name-part taxon-name-part-type="species" reg="stenothallus">stenothallus</tp:taxon-name-part></tp:taxon-name></italic>: <bold>C.</bold> Distal view of spore; <bold>D.</bold> Close-up of distal face; <bold>E.</bold> Proximal view of spore with a distinct triradiate mark; <bold>F.</bold> Close-up of proximal face showing trilete mark. Photographed by O. Suwanmala; based on <italic>S. Chantanaorrapint &amp; O. Suwanmala 3901</italic> (<bold>A, B</bold>) and <italic>4086</italic> (<bold>C–F</bold>).</p></caption><graphic xmlns:xlink="http://www.w3.org/1999/xlink" xlink:href="phytokeys-268-001_article-172910__-g011.jpg" position="float" orientation="portrait" xlink:type="simple" id="oo_1490244.jpg"><uri content-type="original_file" xlink:type="simple">https://binary.pensoft.net/fig/1490244</uri></graphic></fig></tp:treatment-sec><ref-list><ref id="B1"><mixed-citation xmlns:xlink="http://www.w3.org/1999/xlink" xlink:type="simple"><person-group><name name-style="western"><surname>Asthana</surname><given-names>AK</given-names></name><name name-style="western"><surname>Srivastava</surname><given-names>SC</given-names></name></person-group> (<year>1991</year>) <article-title>Indian hornworts (a taxonomic study).</article-title><source>Bryophytorum Bibliotheca</source><volume>42</volume>: <fpage>1</fpage>–<lpage>159</lpage>.</mixed-citation></ref><ref id="B18"><mixed-citation xmlns:xlink="http://www.w3.org/1999/xlink" xlink:type="simple">IUCN (<year>2024</year>) Guidelines for Using the IUCN Red List Categories and Criteria. Version 16. <ext-link xlink:href="https://www.iucnredlist.org/resources/redlistguidelines" ext-link-type="uri" xlink:type="simple">https://www.iucnredlist.org/resources/redlistguidelines</ext-link> [accessed 5.6.2025]</mixed-citation></ref></ref-list></tp:taxon-treatment>
