# Supplementary material for: ﻿Molecular and morphological insights into Phaeoceros himalayensis (Notothyladaceae) and related species: evidence for two new species from Thailand
Source: PhytoKeys. 2025 Dec 15;268:1–32. doi: 10.3897/phytokeys.268.172910 (PMC12723400; doi:10.3897/phytokeys.268.172910)
Supplement: XML Treatment for Phaeoceros stenothallus [file phytokeys.268.172910-treatment7.xml]

<!DOCTYPE tp:taxon-treatment
  PUBLIC "-//TaxonX//DTD Taxonomic Treatment Publishing DTD v0 20100105//EN" "tax-treatment-NSO.dtd">
<tp:taxon-treatment xmlns:tp="http://www.plazi.org/taxpub"><tp:treatment-meta><kwd-group><label>Taxon classification</label><kwd>
              <named-content content-type="kingdom">Plantae</named-content>
            </kwd><kwd>
              <named-content content-type="order">Notothyladales</named-content>
            </kwd><kwd>
              <named-content content-type="family">Notothyladaceae</named-content>
            </kwd></kwd-group><mixed-citation publication-type="journal"><person-group><name><surname>Suwanmala</surname><given-names>Orawanya</given-names></name><name><surname>Villarreal A.</surname><given-names>Juan Carlos</given-names></name><name><surname>Chantanaorrapint</surname><given-names>Sahut</given-names></name></person-group><article-title>﻿Molecular and morphological insights into <italic><tp:taxon-name><tp:taxon-name-part taxon-name-part-type="genus" reg="Phaeoceros">Phaeoceros</tp:taxon-name-part> <tp:taxon-name-part taxon-name-part-type="species" reg="himalayensis">himalayensis</tp:taxon-name-part></tp:taxon-name></italic> (<tp:taxon-name><tp:taxon-name-part taxon-name-part-type="family">Notothyladaceae</tp:taxon-name-part></tp:taxon-name>) and related species: evidence for two new species from Thailand</article-title><source>PhytoKeys</source><day>15</day><month>12</month><year>2025</year><volume>268</volume><fpage>1</fpage><lpage>32</lpage><pub-id pub-id-type="doi">10.3897/phytokeys.268.172910</pub-id></mixed-citation></tp:treatment-meta><tp:nomenclature><label>﻿</label><tp:taxon-name><object-id xmlns:xlink="http://www.w3.org/1999/xlink" content-type="arpha" xlink:type="simple">B9EB41C8-3587-5E0B-A0CA-5B4B559800C2</object-id>
            <tp:taxon-name-part taxon-name-part-type="genus" reg="Phaeoceros">Phaeoceros</tp:taxon-name-part>
            <tp:taxon-name-part taxon-name-part-type="species" reg="stenothallus">stenothallus</tp:taxon-name-part>
          </tp:taxon-name><tp:taxon-authority>Suwanmala &amp; Chantanaorr.</tp:taxon-authority><tp:taxon-status xmlns:xlink="http://www.w3.org/1999/xlink" xlink:type="simple">sp. nov.</tp:taxon-status><xref ref-type="fig" rid="F8">Figs 8</xref><xref ref-type="fig" rid="F9">, 9</xref><xref ref-type="fig" rid="F11">, 11C–F</xref></tp:nomenclature><tp:treatment-sec sec-type="material" id="SECID0EFGBI"><title>Type.</title><p><bold>Thailand • Chiang Mai</bold>: Chiang Dao, Denya Khad, 1,413–1,500 m, 14 Nov 2020, <italic>S. Chantanaorrapint &amp; O. Suwanmala 4086</italic> (holotype: PSU!, isotype: NICH!, QFA!).</p><fig id="F8" position="float" orientation="portrait"><object-id xmlns:xlink="http://www.w3.org/1999/xlink" content-type="doi" xlink:type="simple">10.3897/phytokeys.268.172910.figure8</object-id><object-id xmlns:xlink="http://www.w3.org/1999/xlink" content-type="arpha" xlink:type="simple">1B838A98-CBF4-53AA-88DE-F1FF8FBF8223</object-id><label>Figure 8.</label><caption><p><italic><tp:taxon-name><tp:taxon-name-part taxon-name-part-type="genus" reg="Phaeoceros">Phaeoceros</tp:taxon-name-part> <tp:taxon-name-part taxon-name-part-type="species" reg="stenothallus">stenothallus</tp:taxon-name-part></tp:taxon-name></italic> Suwanmala &amp; Chantanaorr. <bold>A.</bold> Plant in its natural habitat; <bold>B, C.</bold> Female gametophytes and sporophytes; <bold>D.</bold> Male gametophyte with numerous tubers; <bold>E.</bold> Cross section of thallus; <bold>F.</bold> Dorsal epidermal cells of thallus; <bold>G.</bold> Cross section of capsule; <bold>H.</bold> Epidermal cells of capsule and stoma; <bold>I.</bold> Innermost cells of capsule wall; <bold>J.</bold> Distal view of spore (LM); <bold>K.</bold> Proximal view of spore (LM); <bold>L.</bold> Pseudoelater. Photographed by O. Suwanmala; based on <italic>S. Chantanaorrapint &amp; O. Suwanmala 3453</italic> (<bold>A</bold>), <italic>3845</italic> (<bold>F</bold>), <italic>4048</italic> (<bold>H, I</bold>) and <italic>4086</italic> (<bold>B–E, G, J–L</bold>).</p></caption><graphic xmlns:xlink="http://www.w3.org/1999/xlink" xlink:href="phytokeys-268-001_article-172910__-g008.jpg" position="float" orientation="portrait" xlink:type="simple" id="oo_1490241.jpg"><uri content-type="original_file" xlink:type="simple">https://binary.pensoft.net/fig/1490241</uri></graphic></fig></tp:treatment-sec><tp:treatment-sec sec-type="diagnosis" id="SECID0ENIBI"><title>Diagnosis.</title><p><italic><tp:taxon-name><tp:taxon-name-part taxon-name-part-type="genus" reg="Phaeoceros">Phaeoceros</tp:taxon-name-part> <tp:taxon-name-part taxon-name-part-type="species" reg="stenothallus">stenothallus</tp:taxon-name-part></tp:taxon-name></italic> is similar to <italic><tp:taxon-name><tp:taxon-name-part taxon-name-part-type="genus" reg="Phaeoceros">P.</tp:taxon-name-part> <tp:taxon-name-part taxon-name-part-type="species" reg="himalayensis">himalayensis</tp:taxon-name-part></tp:taxon-name></italic> and <italic><tp:taxon-name><tp:taxon-name-part taxon-name-part-type="genus" reg="Phaeoceros">P.</tp:taxon-name-part> <tp:taxon-name-part taxon-name-part-type="species" reg="kashyapii">kashyapii</tp:taxon-name-part></tp:taxon-name></italic> but differs in dioicous sexuality, a narrow thallus never broader than 3 mm, wide and the vermiculate spore with hump-like projection on distal face.</p><fig id="F9" position="float" orientation="portrait"><object-id xmlns:xlink="http://www.w3.org/1999/xlink" content-type="doi" xlink:type="simple">10.3897/phytokeys.268.172910.figure9</object-id><object-id xmlns:xlink="http://www.w3.org/1999/xlink" content-type="arpha" xlink:type="simple">DCE96D4C-7E0D-5873-A35B-84295735772A</object-id><label>Figure 9.</label><caption><p><italic><tp:taxon-name><tp:taxon-name-part taxon-name-part-type="genus" reg="Phaeoceros">Phaeoceros</tp:taxon-name-part> <tp:taxon-name-part taxon-name-part-type="species" reg="stenothallus">stenothallus</tp:taxon-name-part></tp:taxon-name></italic> Suwanmala &amp; Chantanaorr. <bold>A, B.</bold> Female thalli with apical tendrils and sporophytes; <bold>C.</bold> Male thallus with ventral tuber, showing antheridium chambers scattered on the dorsal surface; <bold>D.</bold> Cross section of thallus; <bold>E.</bold> Dorsal epidermal cells of thallus; <bold>F.</bold> Cross section of capsule; <bold>G.</bold> Epidermal cells of capsule and stoma; <bold>H.</bold> Innermost cells of capsule wall; <bold>I.</bold> Distal view of spore; <bold>J.</bold> Proximal view of spore; <bold>K.</bold> Pseudoelaters. Drawn by O. Suwanmala; based on <italic>S. Chantanaorrapint &amp; O. Suwanmala 4086</italic>.</p></caption><graphic xmlns:xlink="http://www.w3.org/1999/xlink" xlink:href="phytokeys-268-001_article-172910__-g009.jpg" position="float" orientation="portrait" xlink:type="simple" id="oo_1490242.jpg"><uri content-type="original_file" xlink:type="simple">https://binary.pensoft.net/fig/1490242</uri></graphic></fig><fig id="F10" position="float" orientation="portrait"><object-id xmlns:xlink="http://www.w3.org/1999/xlink" content-type="doi" xlink:type="simple">10.3897/phytokeys.268.172910.figure10</object-id><object-id xmlns:xlink="http://www.w3.org/1999/xlink" content-type="arpha" xlink:type="simple">90F74476-DBAA-54B0-8CF3-060FDBB1D3E1</object-id><label>Figure 10.</label><caption><p>Scanning electron micrograph of spores. <bold>A–D.</bold><italic><tp:taxon-name><tp:taxon-name-part taxon-name-part-type="genus" reg="Phaeoceros">Phaeoceros</tp:taxon-name-part> <tp:taxon-name-part taxon-name-part-type="species" reg="aequatus">aequatus</tp:taxon-name-part></tp:taxon-name></italic>: <bold>A.</bold> Distal view of spore; <bold>B.</bold> Close-up of distal face; <bold>C.</bold> Proximal view of spore with a distinct triradiate mark; <bold>D.</bold> Close-up of proximal face showing trilete mark. <bold>E, F.</bold><italic><tp:taxon-name><tp:taxon-name-part taxon-name-part-type="genus" reg="Phaeoceros">P.</tp:taxon-name-part> <tp:taxon-name-part taxon-name-part-type="species" reg="himalayensis">himalayensis</tp:taxon-name-part></tp:taxon-name></italic>: <bold>E.</bold> Distal view of spore; <bold>F.</bold> Proximal view of spore with a distinct triradiate mark. Photographed by O. Suwanmala; based on <italic>S. Chantanaorrapint &amp; O. Suwanmala 3877</italic> (<bold>E, F</bold>) and <italic>4070</italic> (<bold>A–D</bold>).</p></caption><graphic xmlns:xlink="http://www.w3.org/1999/xlink" xlink:href="phytokeys-268-001_article-172910__-g010.jpg" position="float" orientation="portrait" xlink:type="simple" id="oo_1490243.jpg"><uri content-type="original_file" xlink:type="simple">https://binary.pensoft.net/fig/1490243</uri></graphic></fig><fig id="F11" position="float" orientation="portrait"><object-id xmlns:xlink="http://www.w3.org/1999/xlink" content-type="doi" xlink:type="simple">10.3897/phytokeys.268.172910.figure11</object-id><object-id xmlns:xlink="http://www.w3.org/1999/xlink" content-type="arpha" xlink:type="simple">E504B0F0-ACB0-5915-99A6-2D9570DA3E1D</object-id><label>Figure 11.</label><caption><p>Scanning electron micrograph of spores. <bold>A, B.</bold><italic><tp:taxon-name><tp:taxon-name-part taxon-name-part-type="genus" reg="Phaeoceros">Phaeoceros</tp:taxon-name-part> <tp:taxon-name-part taxon-name-part-type="species" reg="kashyapii">kashyapii</tp:taxon-name-part></tp:taxon-name></italic>: <bold>A.</bold> Distal view of spore; <bold>B.</bold> Proximal view of spore with a distinct triradiate mark. <bold>C–F.</bold><italic><tp:taxon-name><tp:taxon-name-part taxon-name-part-type="genus" reg="Phaeoceros">P.</tp:taxon-name-part> <tp:taxon-name-part taxon-name-part-type="species" reg="stenothallus">stenothallus</tp:taxon-name-part></tp:taxon-name></italic>: <bold>C.</bold> Distal view of spore; <bold>D.</bold> Close-up of distal face; <bold>E.</bold> Proximal view of spore with a distinct triradiate mark; <bold>F.</bold> Close-up of proximal face showing trilete mark. Photographed by O. Suwanmala; based on <italic>S. Chantanaorrapint &amp; O. Suwanmala 3901</italic> (<bold>A, B</bold>) and <italic>4086</italic> (<bold>C–F</bold>).</p></caption><graphic xmlns:xlink="http://www.w3.org/1999/xlink" xlink:href="phytokeys-268-001_article-172910__-g011.jpg" position="float" orientation="portrait" xlink:type="simple" id="oo_1490244.jpg"><uri content-type="original_file" xlink:type="simple">https://binary.pensoft.net/fig/1490244</uri></graphic></fig></tp:treatment-sec><tp:treatment-sec sec-type="description" id="SECID0E5OBI"><title>Description.</title><p><bold><italic>Thallus</italic></bold> bright to dark green in fresh material, becoming yellowish green to brown when dry, growing prostrate with loosely to moderately adhering to substrate, forming irregular patches or colonies, compactly, irregularly dichotomous branched into several lobes, thallus lobe strap-shaped, narrow, sometimes tapering toward apex, become boarder in sporophyte-bearing thalli, up to 12 mm long, 0.8–3 mm wide. margins entire to wavy, rarely crenulate, usually flat; apex usually attenuate, gradually tapering into apical tuber, sometimes shallowly lobulate; tubers always present, occurring at apex, along margins, and on the ventral surface, well-developed stalk, the tip with rounded end or ovoid to globose node, sometimes branched, up to 10 mm long. <bold><italic>Thallus in cross section</italic></bold> biconvex or plano-convex, with 6–16 cells thick in the middle region. <bold><italic>Dorsal epidermal cells</italic></bold> irregular pentagonal to heptagonal, 23–105 × 18–50 µm. <bold><italic>Chloroplasts</italic></bold> 1 per cell, occupying nearly entire to half of cell size, frequently contracted into round shape, occasionally folded at margin or star-like shape. <bold><italic>Nostoc colonies</italic></bold> irregularly distributed, sparse, appearing as dark spots. <bold><italic>Rhizoids</italic></bold> sparse to densely scattered along the middle region of ventral surface, hyaline to brown. <bold><italic>Sexuality</italic></bold> dioicous. Androecia abundant at the middle of thallus, distinctively raised over the dorsal surface of thallus, usually 2–3 antheridia per chamber; antheridia subglobose to globose, 2-tiered stalk with quadriseriate cells, 220–240 × 150–180 µm. Archegonia not seen. <bold><italic>Involucres</italic></bold> erect, conical-cylindrical, up to 2 mm long, 2–5 cells thick, mouth smooth to shallowly crenulate. <bold><italic>Sporophytes</italic></bold> often, capsules erect with slightly bending tip, cylindrical, 5–10(–12) mm long; epidermal cells of capsule elongate-rectangular, 80–207 × 10–31 µm, thick-walled; stomata 85–92 × 50–54 µm, surrounded by 6–7 cells; assimilative layer 3–5(–6) cells thick in cross section; the innermost capsule cells subquadrate to rectangular, 30–110 × 20–38 µm, brown to dark brown; columella consisting 8–16 cells in cross section, reddish brown to dark brown. <bold><italic>Spores</italic></bold> yellowish brown to dark brown, 29–38 µm in equatorial diameter; distal face hump-like projection without verrucose; proximal face with distinct thin triradiate mark; ornamentation finely vermiculate throughout the spore. <bold><italic>Pseudoelaters</italic></bold> thin to thick-walled, rarely branched, 1–2 celled; pseudoelaters cells rectangular, brown to dark brown, without helicoidal band.</p></tp:treatment-sec><tp:treatment-sec sec-type="etymology" id="SECID0ECSBI"><title>Etymology.</title><p>The epithet “<italic><tp:taxon-name><tp:taxon-name-part taxon-name-part-type="genus" reg="Phaeoceros"/><tp:taxon-name-part taxon-name-part-type="species" reg="stenothallus">stenothallus</tp:taxon-name-part></tp:taxon-name></italic>” refers to the narrow thallus.</p></tp:treatment-sec><tp:treatment-sec sec-type="habitat" id="SECID0ESSBI"><title>Habitat and ecology.</title><p><italic><tp:taxon-name><tp:taxon-name-part taxon-name-part-type="genus" reg="Phaeoceros">Phaeoceros</tp:taxon-name-part> <tp:taxon-name-part taxon-name-part-type="species" reg="stenothallus">stenothallus</tp:taxon-name-part></tp:taxon-name></italic> grows abundantly in open areas in mixed deciduous dipterocarp forest and pine-oak forest at elevations between 1,000 and 2,200 m in elevation.</p></tp:treatment-sec><tp:treatment-sec sec-type="distribution" id="SECID0EDTBI"><title>Distribution.</title><p>Endemic to Thailand.</p></tp:treatment-sec><tp:treatment-sec sec-type="conservation status" id="SECID0EITBI"><title>Conservation status.</title><p><italic><tp:taxon-name><tp:taxon-name-part taxon-name-part-type="genus" reg="Phaeoceros">Phaeoceros</tp:taxon-name-part> <tp:taxon-name-part taxon-name-part-type="species" reg="stenothallus">stenothallus</tp:taxon-name-part></tp:taxon-name></italic> has been found in the north to northwestern part of Thailand, with abundant populations in Chiang Dao Wildlife Sanctuary and spare populations in Mon Long, Doi-Suthep Pui National Park, and Umphang Wildlife Sanctuary. The <abbrev xmlns:xlink="http://www.w3.org/1999/xlink" xlink:title="extent of occurrence" id="ABBRID0EZTBI" xlink:type="simple">EOO</abbrev> is estimated to be about 4900 km<sup>2</sup> and the <abbrev xmlns:xlink="http://www.w3.org/1999/xlink" xlink:title="area of occupancy" id="ABBRID0E6TBI" xlink:type="simple">AOO</abbrev> is 36 km<sup>2</sup>. The majority of its habitats are unique, occurring in moist but seasonally dry forests, typically on limestone bedrock areas. The species has a risk of habitat disturbance due to human activities and grazing, which may degrade the quality and stability of its natural environment. Therefore, <italic><tp:taxon-name><tp:taxon-name-part taxon-name-part-type="genus" reg="Phaeoceros">P.</tp:taxon-name-part> <tp:taxon-name-part taxon-name-part-type="species" reg="stenothallus">stenothallus</tp:taxon-name-part></tp:taxon-name></italic> is here suggested to be Endangered according to <abbrev xmlns:xlink="http://www.w3.org/1999/xlink" xlink:title="International Union for Conservation of Nature" id="ABBRID0EQUBI" xlink:type="simple">IUCN</abbrev> Red List criteria B1ab(iii)+B2ab(iii) (<xref ref-type="bibr" rid="B18">IUCN 2024</xref>).</p></tp:treatment-sec><tp:treatment-sec sec-type="material" id="SECID0EYUBI"><title>Specimens examined.</title><p><bold>Thailand • Chiang Mai</bold>: Chiang Dao, Doi Sam Phi Nong, 10 Oct 2019, <italic>S. Chantanaorrapint &amp; O. Suwanmala 3895, 3896</italic> (PSU); • Denya Khad station to Dong Noi, <named-content xmlns:xlink="http://www.w3.org/1999/xlink" content-type="dwc:verbatimCoordinates" xlink:type="simple"><named-content content-type="geo-json" specific-use="{&#34;type&#34;:&#34;Point&#34;,&#34;coordinates&#34;:[98.835114,19.376494]}" id="NCID0EFVBI" xlink:type="simple">19°22'35.38"N, 098°50'06.41"E</named-content></named-content>, 1,413–1,500 m elev., 6 Sep 2012, <italic>S. Chantanaorrapint, J. Inuthai &amp; C. Promma 1573</italic> (PSU), 10 Nov 2016, <italic>S. Chantanaorrapint &amp; O. Suwanmala 604, 605</italic> (PSU), 10 Oct 2019, <italic>S. Chantanaorrapint &amp; O. Suwanmala 3902, 3904, 3907A</italic> (PSU), 14 Nov 2020, <italic>S. Chantanaorrapint &amp; O. Suwanmala 4083, 4084, 4086</italic> (PSU); • Muang Kong - Wiang Haeng boarder, <named-content xmlns:xlink="http://www.w3.org/1999/xlink" content-type="dwc:verbatimCoordinates" xlink:type="simple"><named-content content-type="geo-json" specific-use="{&#34;type&#34;:&#34;Point&#34;,&#34;coordinates&#34;:[98.683333,19.466667]}" id="NCID0EVVBI" xlink:type="simple">19°28'N, 098°41'E</named-content></named-content>, 814–825 m elev., 29 Oct 2018, <italic>S. Chantanaorrapint &amp; O. Suwanmala 3453, 3456</italic> (PSU); 6 Oct 2019, <italic>S. Chantanaorrapint &amp; O. Suwanmala 3845, 3846</italic> (PSU); • Na Lao Village, 16 Oct 2020, <italic>S. Chantanaorrapint &amp; O. Suwanmala 4073, 4075</italic> (PSU), 3 Oct 2021, <italic>S. Chantanaorrapint &amp; O. Suwanmala 4098</italic> (PSU), <named-content xmlns:xlink="http://www.w3.org/1999/xlink" content-type="dwc:verbatimCoordinates" xlink:type="simple"><named-content content-type="geo-json" specific-use="{&#34;type&#34;:&#34;Point&#34;,&#34;coordinates&#34;:[98.832592,19.411797]}" id="NCID0EFWBI" xlink:type="simple">19°24'42.47"N, 098°49'57.33"E</named-content></named-content>, 1,089 m elev., 7 Oct 2019, S. <italic>Chantanaorrapint &amp; O. Suwanmala 3850, 3853</italic> (PSU); • the road to Chiang Dao trail, <named-content xmlns:xlink="http://www.w3.org/1999/xlink" content-type="dwc:verbatimCoordinates" xlink:type="simple"><named-content content-type="geo-json" specific-use="{&#34;type&#34;:&#34;Point&#34;,&#34;coordinates&#34;:[98.909069,19.332208]}" id="NCID0EPWBI" xlink:type="simple">19°19'55.95"N, 098°54'32.65"E</named-content></named-content>, 807 m elev., 7 Oct 2019, <italic>S. Chantanaorrapint &amp; O. Suwanmala 3855, 3860, 3861</italic> (PSU); • Mae Rim, Mon Long, <named-content xmlns:xlink="http://www.w3.org/1999/xlink" content-type="dwc:verbatimCoordinates" xlink:type="simple"><named-content content-type="geo-json" specific-use="{&#34;type&#34;:&#34;Point&#34;,&#34;coordinates&#34;:[98.840278,18.919797]}" id="NCID0EZWBI" xlink:type="simple">18°55'11.27"N, 098°50'25.00"E</named-content></named-content>, 1,350 m elev., 4 Oct 2021, <italic>S. Chantanaorrapint &amp; O. Suwanmala 4104, 4106</italic> (PSU); • <bold>Tak</bold>: Umphang, Doi Mamuang Sam Muen, <named-content xmlns:xlink="http://www.w3.org/1999/xlink" content-type="dwc:verbatimCoordinates" xlink:type="simple"><named-content content-type="geo-json" specific-use="{&#34;type&#34;:&#34;Point&#34;,&#34;coordinates&#34;:[98.619389,15.867622]}" id="NCID0EFXBI" xlink:type="simple">15°52'03.44"N, 098°37'09.80"E</named-content></named-content>, 1,119 m elev., 26 Sep 2020, <italic>S. Chantanaorrapint &amp; O. Suwanmala 4048, 4054</italic> (PSU).</p></tp:treatment-sec><tp:treatment-sec sec-type="Taxonomic notes" id="SECID0EMXBI"><title>Taxonomic notes.</title><p><italic><tp:taxon-name><tp:taxon-name-part taxon-name-part-type="genus" reg="Phaeoceros">Phaeoceros</tp:taxon-name-part> <tp:taxon-name-part taxon-name-part-type="species" reg="stenothallus">stenothallus</tp:taxon-name-part></tp:taxon-name></italic> can be distinguished by a combination of the following characters: 1) dioicous sexuality, 2) a narrow thallus never broader than 3 mm wide, 3) the presence of long-stalked tubers on the ventral side, margins, and apex of the thallus, 4) the yellowish brown to dark brown sporophyte at maturity with an adhering valve tip, and 5) the vermiculate spore with a hump-like projection on the distal face.</p><p><italic><tp:taxon-name><tp:taxon-name-part taxon-name-part-type="genus" reg="Phaeoceros">Phaeoceros</tp:taxon-name-part> <tp:taxon-name-part taxon-name-part-type="species" reg="stenothallus">stenothallus</tp:taxon-name-part></tp:taxon-name></italic> may be confused with <italic><tp:taxon-name><tp:taxon-name-part taxon-name-part-type="genus" reg="Phaeoceros">P.</tp:taxon-name-part> <tp:taxon-name-part taxon-name-part-type="species" reg="himalayensis">himalayensis</tp:taxon-name-part></tp:taxon-name></italic> and <italic><tp:taxon-name><tp:taxon-name-part taxon-name-part-type="genus" reg="Phaeoceros">P.</tp:taxon-name-part> <tp:taxon-name-part taxon-name-part-type="species" reg="kashyapii">kashyapii</tp:taxon-name-part></tp:taxon-name></italic> when they are sterile, with a linear and forked thallus. However, <italic><tp:taxon-name><tp:taxon-name-part taxon-name-part-type="genus" reg="Phaeoceros">P.</tp:taxon-name-part> <tp:taxon-name-part taxon-name-part-type="species" reg="stenothallus">stenothallus</tp:taxon-name-part></tp:taxon-name></italic> differs from both species by its dioicous sexual condition and the absence of verrucae on the distal face of the spores. Furthermore, this species resembles members of the genus <italic><tp:taxon-name><tp:taxon-name-part taxon-name-part-type="genus" reg="Phymatoceros">Phymatoceros</tp:taxon-name-part></tp:taxon-name></italic> (especially <italic><tp:taxon-name><tp:taxon-name-part taxon-name-part-type="genus" reg="Phymatoceros">P.</tp:taxon-name-part> <tp:taxon-name-part taxon-name-part-type="species" reg="bulbiculosus">bulbiculosus</tp:taxon-name-part></tp:taxon-name></italic> (Brot.) Stotler et al. and <italic><tp:taxon-name><tp:taxon-name-part taxon-name-part-type="genus" reg="Phaeoceros">P.</tp:taxon-name-part> <tp:taxon-name-part taxon-name-part-type="species" reg="phymatodes">phymatodes</tp:taxon-name-part></tp:taxon-name></italic> (M. Howe) R.J. Duff et al.) in general appearance, such as its narrow thallus, long-stalked tubers, dioicous gametophytes, and spore morphology. However, members of <italic><tp:taxon-name><tp:taxon-name-part taxon-name-part-type="genus" reg="Phymatoceros">Phymatoceros</tp:taxon-name-part></tp:taxon-name></italic> differ from the new species by their larger spores, thicker-walled epidermal cells of the capsule, and tubers arising from apical cells.</p></tp:treatment-sec><ref-list><ref id="B18"><mixed-citation xmlns:xlink="http://www.w3.org/1999/xlink" xlink:type="simple">IUCN (<year>2024</year>) Guidelines for Using the IUCN Red List Categories and Criteria. Version 16. <ext-link xlink:href="https://www.iucnredlist.org/resources/redlistguidelines" ext-link-type="uri" xlink:type="simple">https://www.iucnredlist.org/resources/redlistguidelines</ext-link> [accessed 5.6.2025]</mixed-citation></ref></ref-list></tp:taxon-treatment>
