# Supplementary material for: ﻿Molecular and morphological insights into Phaeoceros himalayensis (Notothyladaceae) and related species: evidence for two new species from Thailand
Source: PhytoKeys. 2025 Dec 15;268:1–32. doi: 10.3897/phytokeys.268.172910 (PMC12723400; doi:10.3897/phytokeys.268.172910)
Supplement: Supplementary material 1 — List of specimens used in the phylogeny analysis [file phytokeys-268-001_article-172910__-s001.xlsx]

## Sheet: Table S1
Table S1. List of specimens used in the phylogeny analysis, including voucher information, GenBank accession numbers or the published sequences name together with original sources. newly generated sequences are bold.
No	Taxa	Code	Locality	Collector	rbcL	L138	L178	L315	Source referrences
1	Notothylas breutelii	GF1	USA, Hawaii	Waite H3	-	UFG_393202_P053_WB04			Peñaloza-Bojacá et al. (2025)
2	Notothylas javanica	GF2	India	Duckett IE53	-	UFG_393202_P053_WH03			Peñaloza-Bojacá et al. (2025)
3	Notothylas levieri	GF3	Nepal; Thailand, Chiang Mai, Chiang Dao	Long 30668; S. Chantanaorrapint & O. Suwanmala 607	JX872436	UFG_393201_P02_WH01			Breinholt et al. (2021)
4	Notothylas orbicularis	GF4	Panama	Villarreal 1388	-	UFG_393202_P053_WD04			Peñaloza-Bojacá et al. (2025)
5	Notothylas sp.	GF5	India	Duckett IW122	-	UFG_393202_P053_WF04			Peñaloza-Bojacá et al. (2025)
6	Paraphymatoceros diadematus	GF6	Chile	Larraín 34069B	-	UFG_393202_P060_WC08			Peñaloza-Bojacá et al. (2025)
7	Paraphymatoceros sp.	JC365	Mexico	Morales 22	OR943578	PP481902	PP471573	PP471590	Suwanmala et al. (2024)
8	Phaeoceros aequatus	JC3333	Thailand, Chiang Mai, Pang Wao	S. Chantanaorrapint & O. Suwanmala 4070	PV611714	PX621356	PV719679	PV719686	This study
9	Phaeoceros aequatus	GF7	Thailand, Chiang Mai, Pang Wao	S. Chantanaorrapint & O. Suwanmala 716A	-	UFG_393201_P02_WE02			Breinholt et al. (2021)
10	Phaeoceros carolinianus	JC353	India, Nainital	Villarreal & Uniyal1314	OR943596	PP481901	PP471572	PP471589	Suwanmala et al. (2024)
11	Phaeoceros carolinianus	JC368	Indonesia, West Java, Cibodas Botanical Garden.	Gradstein 12362	OR943595	-	-	PP471591	Suwanmala et al. (2024)
12	Phaeoceros carolinianus	JC462	India, Shimla, Chadwick Falls	Villarreal 1233	OR943593	PP481904	PP471575	PP471593	Suwanmala et al. (2024)
13	Phaeoceros carolinianus	JC469	India, Darjeeling, Tiger Hill	Duckett IE45	OR943592	PP481905	PP471576	PP471594	Suwanmala et al. (2024)
14	Phaeoceros carolinianus	JC475	Czech Republic, Dlouhe	Kopal s.n.	OR943591	PP481906	PP471577	PP471595	Suwanmala et al. (2024)
15	Phaeoceros carolinianus	JC3332	Thailand, Payao Doi Luang Payao,	S. Chantanaorrapint & O. Suwanmala 3955	OR943588	PP481909	PP471580	PP471598	Suwanmala et al. (2024)
16	Phaeoceros carolinianus	JC3338	Thailand, Chiang Dao, Den Ya Khad	S. Chantanaorrapint & O. Suwanmala 3909	OR943586	PP481911	PP471581	PP471600	Suwanmala et al. (2024)
17	Phaeoceros carolinianus	JC3347	Thailand, Tak, Umphang	S. Chantanaorrapint & O. Suwanmala 4057	OR943585	PP481913	PP471583	PP471602	Suwanmala et al. (2024)
18	Phaeoceros carolinianus	OS2	Vietnam, Sapa Fransipan	Suwanmala 849	OR943582	PP481916	PP471585	PP471604	Suwanmala et al. (2024)
19	Phaeoceros carolinianus	GF8	USA, New York	W. Nelson 26viii07	-	UFG_393202_P033_WD01			Peñaloza-Bojacá et al. (2025)
20	Phaeoceros carolinianus	GF9	USA, Florida	Endara, L. 1648	-	UFG_393201_P02_WD01			Breinholt et al. (2021)
21	Phaeoceros engelii	GF10	Australia	Cargill & Fuhrer 1015; Cargill 1016	JX872441	UFG_393202_P054_WD04			Bechteler et al. (2023)
22	Phaeoceros evanidus	GF11	Australia	Cargill 875; Cargill 817	JX872442	UFG_393202_P054_WE04			Peñaloza-Bojacá et al. (2025)
23	Phaeoceros himalayensis	JC366	India, Nainital	Villarreal & Uniyal1318B	PV611715	PX621357	-	-	This study
24	Phaeoceros himalayensis	JC437	India, Shimla, Jakhu Temple	Duckett IW15	OR943594	PP481903	PP471574	PP471592	Suwanmala et al. (2024)
25	Phaeoceros himalayensis	JC3330	Thailand, Chiang Mai, Doi Luang Chiang Dao,	S. Chantanaorrapint & O. Suwanmala 3877	PV611716	PX621358	PV719680	PV719687	This study
26	Phaeoceros himalayensis	JC3350	Thailand, Chiang Mai, Chiang Dao, Kew Lom,	S. Chantanaorrapint & O. Suwanmala 4082	PV611717	PX621359	-	-	This study
27	Phaeoceros himalayensis	GF12	Thailand, Chiang Mai, Chiang Dao	Chantanaorrapint, S. & Suwanmala, O. 651	-	UFG_393201_P02_WB02			Breinholt et al. (2021)
28	Phaeoceros kashyapii	JC3331	Thailand, Chiang Mai, Chiang Dao, Sam Phe Nong	S. Chantanaorrapint & O. Suwanmala 3901	OR943589	PP481908	PP471579	PP471597	Suwanmala et al. (2024)
29	Phaeoceros kashyapii	JC3345	Thailand, Chiang Mai, Chiang Dao, Sam Phe Nong	S. Chantanaorrapint & O. Suwanmala 3898	PV611718	PX621360	PV719681	PV719688	This study
30	Phaeoceros kashyapii	GF13	Thailand, Chiang Dao, Chiang Dao Pang Wao,	S. Chantanaorrapint & O. Suwanmala 718A	-	UFG_393201_P02_WH02			Breinholt et al. (2021)
31	Phaeoceros laevis	GF14	England, East Sussex	D.G. Long 38598	-	UFG_393202_P033_WC01			Peñaloza-Bojacá et al. (2025)
32	Phaeoceros mohrii	JC478	USA, CA, San Luis Obispo	Doyle 11341	OR943590	PP481907	PP471578	PP471596	Suwanmala et al. (2024)
33	Phaeoceros parvulus	OS4	Thailand, Tak	S. Chantanaorrapint & O. Suwanmala 4129	OR943580	PP481918	PP471587	PP471606	Suwanmala et al. (2024)
34	Phaeoceros parvulus	GF15	Thailand, Chiang Mai, Chiang Dao	S. Chantanaorrapint & O. Suwanmala 612	-	UFG_393201_P02_WA02			Breinholt et al. (2021)
35	Phaeoceros perpusillus var. perpusillus	JC3337	Thailand, Chiang Mai, Chiang Dao, Kew Lom	S. Chantanaorrapint & O. Suwanmala 3883	OR943587	PP481910	-	PP471599	Suwanmala et al. (2024)
36	Phaeoceros perpusillus var. perpusillus	JC3340	Thailand, Tak, Umphang, Thung Yai Nare Suan	S. Chantanaorrapint & O. Suwanmala 4067	PV611719	PP481912	PP471582	PP471601	This study
37	Phaeoceros perpusillus var. perpusillus	JC3348	Thailand, Chiang Mai, Doi Suthep-Pui,	S. Chantanaorrapint & O. Suwanmala 4076	OR943584	PP481914	PP471584	PP471603	Suwanmala et al. (2024)
38	Phaeoceros perpusillus var. perpusillus	GF16	Thailand, Chiang Mai, Chiang Dao Pang Wao,	S. Chantanaorrapint & O. Suwanmala 717	-	UFG_393201_P02_WG02			Breinholt et al. (2021)
39	Phaeoceros perpusillus var. scabrellus	JC3349	Thailand, Chiang Mai, Doi Suthep-Pui,	S. Chantanaorrapint & O. Suwanmala 4077	OR943583	PP481915	-	-	Suwanmala et al. (2024)
40	Phaeoceros perpusillus var. scabrellus	OS3	Thailand, Chiang Mai, Phu Phing	S. Chantanaorrapint & O. Suwanmala 4116	OR943581	PP481917	PP471586	PP471605	Suwanmala et al. (2024)
41	Phaeoceros perpusillus var. scabrellus	OS5	Thailand, Chiang Mai, Intanon,	S. Chantanaorrapint & O. Suwanmala 4488	OR943579	PP481919	PP471588	PP471607	Suwanmala et al. (2024)
42	Phaeoceros perpusillus var. scabrellus	GF17	Thailand, Chiang Mai, Chiang Dao, Den Yha Khad	S. Chantanaorrapint, et al. 1551	-	UFG_393202_P053_WG05			Peñaloza-Bojacá et al. (2025)
43	Phaeoceros stenothallus	JC3336	Thailand, Chiang Mai, Muang Kong-Wiang Haeng	S. Chantanaorrapint & O. Suwanmala 3845	PV611720	PX621361	PV719682	PV719689	This study
44	Phaeoceros stenothallus	JC3339	Thailand, Tak, Umphang, Doi Mamuang Sam Muen	S. Chantanaorrapint & O. Suwanmala 4048	PV611721	PX621362	PV719683	PV719690	This study
45	Phaeoceros stenothallus	JC3341	Thailand, Chiang Mai, Chiang Dao, Den Yha Khad	S. Chantanaorrapint & O. Suwanmala 4086	PV611722	PX621363	PV719684	PV719691	This study
46	Phaeoceros stenothallus	JC3344	Thailand, Chiang Mai, Chiang Dao, Ban Na Lao	S. Chantanaorrapint & O. Suwanmala 3853	PV611723	PX621364	PV719685	PV719692	This study
47	Phaeoceros stenothallus	GF18	Thailand, Chiang Mai, Chiang Dao, Den Yha Khad	S. Chantanaorrapint & O. Suwanmala 604	-	UFG_393201_P02_WF01			Breinholt et al. (2021)
